# Supplementary material for: Deciphering the Physiological Responses to the Intake of Plant-Based Meat Analogues: On the Track of Microbiota and Biomarkers in Serum and Urine
Source: J Agric Food Chem. 2025 Jul 17;73(36):22698–713. doi: 10.1021/acs.jafc.5c02799 (PMC12426926; doi:10.1021/acs.jafc.5c02799)
Supplement: Supplementary file 2 [file jf5c02799_si_002.xlsx]

## Sheet: FRL6
Grupo-Animal	d__Bacteria;p__Verrucomicrobiota;c__Verrucomicrobiae;o__Verrucomicrobiales;f__Akkermansiaceae;g__Akkermansia	d__Bacteria;p__Bacteroidota;c__Bacteroidia;o__Bacteroidales;f__Muribaculaceae;g__Muribaculaceae	d__Bacteria;p__Bacteroidota;c__Bacteroidia;o__Bacteroidales;f__Prevotellaceae;g__Prevotellaceae_UCG-001	d__Bacteria;p__Firmicutes;c__Bacilli;o__Lactobacillales;f__Lactobacillaceae;g__Lactobacillus	d__Bacteria;p__Firmicutes;c__Clostridia;o__Lachnospirales;f__Lachnospiraceae;__	d__Bacteria;p__Firmicutes;c__Bacilli;o__Erysipelotrichales;f__Erysipelotrichaceae;g__Dubosiella	d__Bacteria;p__Desulfobacterota;c__Desulfovibrionia;o__Desulfovibrionales;f__Desulfovibrionaceae;g__Desulfovibrio	d__Bacteria;p__Patescibacteria;c__Saccharimonadia;o__Saccharimonadales;f__Saccharimonadaceae;g__Candidatus_Saccharimonas	d__Bacteria;p__Desulfobacterota;c__Desulfovibrionia;o__Desulfovibrionales;f__Desulfovibrionaceae;g__uncultured	d__Bacteria;p__Proteobacteria;c__Gammaproteobacteria;o__Enterobacterales;f__Enterobacteriaceae;g__Escherichia-Shigella	d__Bacteria;p__Firmicutes;c__Clostridia;o__Oscillospirales;f__[Eubacterium]_coprostanoligenes_group;g__[Eubacterium]_coprostanoligenes_group	d__Bacteria;p__Firmicutes;c__Clostridia;o__Oscillospirales;f__Oscillospiraceae;g__UCG-005	d__Bacteria;p__Firmicutes;c__Clostridia;o__Lachnospirales;f__Lachnospiraceae;g__Lachnospiraceae_NK4A136_group	d__Bacteria;p__Bacteroidota;c__Bacteroidia;o__Bacteroidales;f__Prevotellaceae;g__Alloprevotella	d__Bacteria;p__Bacteroidota;c__Bacteroidia;o__Bacteroidales;f__Bacteroidaceae;g__Bacteroides	d__Bacteria;p__Firmicutes;c__Clostridia;o__Clostridia_UCG-014;f__Clostridia_UCG-014;g__Clostridia_UCG-014	d__Bacteria;p__Firmicutes;c__Clostridia;o__Oscillospirales;f__Ruminococcaceae;g__Ruminococcus	d__Bacteria;p__Firmicutes;c__Bacilli;o__Erysipelotrichales;f__Erysipelotrichaceae;g__Turicibacter	d__Bacteria;p__Bacteroidota;c__Bacteroidia;o__Bacteroidales;f__Rikenellaceae;g__Alistipes	d__Bacteria;p__Firmicutes;c__Clostridia;o__Oscillospirales;f__Oscillospiraceae;g__NK4A214_group	d__Bacteria;p__Proteobacteria;c__Gammaproteobacteria;o__Burkholderiales;f__Sutterellaceae;g__Parasutterella	d__Bacteria;p__Firmicutes;c__Clostridia;o__Oscillospirales;f__Ruminococcaceae;__	d__Bacteria;p__Bacteroidota;c__Bacteroidia;o__Bacteroidales;f__Rikenellaceae;g__Rikenellaceae_RC9_gut_group	d__Bacteria;p__Firmicutes;c__Clostridia;o__Christensenellales;f__Christensenellaceae;g__Christensenellaceae_R-7_group	d__Bacteria;p__Bacteroidota;c__Bacteroidia;o__Bacteroidales;f__Marinifilaceae;g__Odoribacter	d__Bacteria;p__Firmicutes;c__Clostridia;o__Peptostreptococcales-Tissierellales;f__Peptostreptococcaceae;g__Romboutsia	d__Bacteria;p__Actinobacteriota;c__Coriobacteriia;o__Coriobacteriales;f__Eggerthellaceae;g__DNF00809	d__Bacteria;p__Actinobacteriota;c__Coriobacteriia;o__Coriobacteriales;f__Eggerthellaceae;__	d__Bacteria;p__Firmicutes;c__Clostridia;o__Oscillospirales;f__UCG-010;g__UCG-010	d__Bacteria;p__Bacteroidota;c__Bacteroidia;o__Bacteroidales;f__Muribaculaceae;g__Muribaculum	d__Bacteria;p__Firmicutes;c__Clostridia;o__Lachnospirales;f__Lachnospiraceae;g__[Eubacterium]_xylanophilum_group	d__Bacteria;p__Firmicutes;c__Clostridia;o__Oscillospirales;f__Oscillospiraceae;g__Oscillibacter	d__Bacteria;p__Firmicutes;c__Clostridia;o__Oscillospirales;f__Ruminococcaceae;g__Ruminococcaceae	d__Bacteria;p__Firmicutes;c__Clostridia;o__Lachnospirales;f__Lachnospiraceae;g__Anaerostipes	d__Bacteria;p__Firmicutes;c__Clostridia;o__Oscillospirales;f__Ruminococcaceae;g__Incertae_Sedis	d__Bacteria;p__Firmicutes;c__Clostridia;o__Oscillospirales;f__Oscillospiraceae;__	d__Bacteria;p__Firmicutes;c__Clostridia;o__Clostridiales;f__Clostridiaceae;g__Clostridium_sensu_stricto_1	d__Bacteria;p__Firmicutes;c__Bacilli;o__Acholeplasmatales;f__Acholeplasmataceae;g__Anaeroplasma	d__Bacteria;p__Firmicutes;c__Clostridia;o__Lachnospirales;f__Lachnospiraceae;g__uncultured	d__Bacteria;p__Bacteroidota;c__Bacteroidia;o__Bacteroidales;f__Barnesiellaceae;g__Barnesiella	d__Bacteria;p__Cyanobacteria;c__Vampirivibrionia;o__Gastranaerophilales;f__Gastranaerophilales;g__Gastranaerophilales	d__Bacteria;p__Bacteroidota;c__Bacteroidia;o__Bacteroidales;f__Tannerellaceae;g__Parabacteroides	d__Bacteria;p__Firmicutes;c__Clostridia;o__Oscillospirales;f__Ruminococcaceae;g__[Eubacterium]_siraeum_group	d__Bacteria;p__Firmicutes;c__Clostridia;o__Oscillospirales;f__Oscillospiraceae;g__uncultured	d__Bacteria;p__Deferribacterota;c__Deferribacteres;o__Deferribacterales;f__Deferribacteraceae;g__Mucispirillum	d__Bacteria;p__Firmicutes;c__Clostridia;o__Lachnospirales;f__Lachnospiraceae;g__Lachnospiraceae_NK4B4_group	d__Bacteria;p__Firmicutes;c__Bacilli;o__Erysipelotrichales;f__Erysipelatoclostridiaceae;g__Erysipelatoclostridium	d__Bacteria;p__Firmicutes;c__Clostridia;o__Lachnospirales;f__Lachnospiraceae;g__[Eubacterium]_ruminantium_group	d__Bacteria;p__Actinobacteriota;c__Actinobacteria;o__Bifidobacteriales;f__Bifidobacteriaceae;g__Bifidobacterium
B	0.507099	26.641	2.86815	22.9959	0.166329	0	0.231237	0.37931	2.01826	0.421907	4.29412	0.0851927	11.7343	0	1.21907	5.34483	2.07911	0.286004	0.389452	0.533469	0.0649087	1.33063	0	0.365112	0	2.62069	0.440162	0.212982	1.07302	0.478702	1.11359	0.141988	0.273834	0	1.94523	0.608519	0.131846	0	0.0425963	0.119675	0	0.107505	0.35497	1.93103	0.0750507	0.0223124	0.0223124	0	0.0709939
B	15.4036	29.9057	6.99249	7.48215	0	0	0.096101	0.256269	0.947282	3.7937	0.842028	0.832876	6.78656	0.356947	8.06791	5.03844	1.41863	0.21966	0.521691	0.57203	0.4622	0.773385	0.0274574	0.169321	0	0.35237	0.123558	0.0228812	0.14644	0.466776	0.942705	0.18305	0.311184	0	0.741351	0.14644	0	0	0	0.0915248	0.0823723	0.622369	0.128135	0.539996	0	0.0732198	0.0503386	0	0.0228812
B	3.11633	37.1889	3.40749	8.8258	0.611892	0	0.377599	0.193349	1.19649	0.0864383	1.46718	1.92439	12.0786	0.0250216	0.66421	4.4493	2.15186	0.0432191	0.900778	0.962195	0.0477685	0.443565	0	0.732451	0	0.891679	1.28975	1.16009	0.561849	0.584596	2.31564	0.159228	0.482235	0	0.755198	1.29885	0.0159228	0	0.0409445	0.181975	0.0227469	0.118284	0.641463	2.19053	0.161503	0.436741	0.320732	0	0
B	0.0627595	39.7992	4.80351	12.7305	1.39036	0	0.492421	1.3614	2.75176	0.0772424	2.21106	0.0241383	10.5243	0.820701	2.35589	3.30211	3.28763	0	0.61794	0.632423	0.757941	0.917254	0	0.241383	0	0.0482765	0.0820701	0.0627595	0.14483	0.207589	2.82418	0	1.48209	0	0.130347	0.32828	0	0	0.0337936	0	0.0724148	0.193106	0.88346	0.666216	0	0	0.0241383	0	0
B	2.54716	33.8318	6.77141	21.2171	2.28236	0	0.138707	1.2534	0.93564	0.0630485	4.00484	0.191668	1.69474	0.398467	2.47907	10.6199	1.25088	0	0.418642	0.726319	0.781802	1.23827	0.00756582	0.345506	0	0.105922	0.0327852	0.0580046	0.277413	0.269848	0.706143	0.0277413	0.0529608	0	0.209321	0.330374	0.0100878	0	0.113487	0	0.15636	0.264804	0.0680924	0.257238	0	0	0	0	0
B	0.214716	26.0357	2.74452	27.547	1.64891	0.0357861	0.0523027	0.938696	0.440444	0.0935943	1.70947	2.55182	0.580835	0.715721	5.12842	18.2179	1.34611	0.0660666	0.302805	1.61313	0.187189	0.14865	0.0385388	0.492746	0	0.0963471	0.0330333	0	0.217469	0.195447	0.311063	0.0743249	0.718474	0	0.839596	0.0688193	0	0	0.0165166	0	0.170672	0.523027	0.14865	0.134886	0.0330333	0.0302805	0.00825832	0	0.024775
B	0.446125	25.3654	6.69188	26.8482	0.191196	0.0807274	0	0.569341	0.152957	0.157206	1.82274	1.05795	0.475867	1.50408	8.87152	8.62933	0.688307	0.0594833	0.373895	0.811523	1.85248	3.09313	0	0.373895	0	0.186948	0.0552345	0	0.0637322	0.628824	0.233685	0.0382393	1.0707	0	0.78603	0.114718	0.0382393	0	0	0.0849762	0.169952	0.756288	0.10622	0.140211	0	0.0212441	0.271924	0.0509857	0.637322
S	2.86574	43.4977	3.09647	8.60057	0.625313	0	0.103662	0.304297	0.307641	1.82244	3.36399	0.086942	2.53804	0.524996	6.94533	4.27688	0.591874	0.277546	0.491557	0.227387	0.541715	2.20364	0.0234075	2.53135	0	2.23374	0.374519	0	0.0200635	0.0501588	0.575155	0	0.999833	0	0.464805	0.26417	0.0300953	0	0.0167196	0.658753	0	0.464805	0.471493	0.438054	0	0.117037	0.193948	0	0.0267514
S	16.3707	34.398	4.77106	4.94997	1.53734	0	0.056325	0.354516	0.576503	0.907826	1.83222	1.86204	2.94546	0.149095	6.6861	2.21655	0.404214	0.115963	0.848188	0.387648	0.629514	5.28129	0	0.997283	0	0.549997	0.298191	0	0.0828308	0.0795176	0.162348	0.155722	1.45451	0	0.284938	0.20542	0	0	0	1.0271	0.0496985	0.54337	0.546683	0.599695	0	0.106023	0.0496985	0	0
S	5.75079	33.4634	3.60006	13.6702	0.121672	0.0286287	0.0250501	0.75866	0.572574	0.125251	3.13484	3.83624	1.29903	0.168194	2.94518	10.7358	1.28471	0.0501002	1.20956	0.110936	0.332808	1.15588	0.0143143	1.17735	0	0.182508	0.0143143	0	0.397223	0.365016	1.41712	0.232608	1.41712	0	1.37776	0.200401	0	0.422273	0.103779	0.0286287	0.243344	0.436587	0.393644	0.601202	0.0715717	0	0.425852	0	0
S	7.53075	33.1818	4.88424	9.56761	0.0810516	0.0105719	0	0.768228	0.0422878	1.30035	0.775276	1.92057	0.264299	1.0431	7.74571	12.3551	0.260775	0.123339	0.754132	0.535645	0.616697	5.8921	0	0.785848	0	0.232583	0	0	0.0634317	0.296014	0.722416	0	0.130387	0	0.528597	0.525073	0	0	0	0.324206	0.0880995	0.859851	0.29249	0.253727	0.00704796	0.313634	0.888043	0	0
S	6.24487	35.4352	3.74875	15.147	0.0547262	0.0182421	0.0182421	0.635432	0.0942507	0.410447	1.49585	2.54781	0.906023	0.404366	3.78219	10.9787	1.06716	0.0820893	1.14925	0.0942507	0.340519	1.71171	0.0304035	0.741844	0	0.133775	0	0	0.258429	0.398285	0.933386	0.139856	1.29519	0	1.01244	0.106412	0	0.206743	0.0212824	0.0364841	0.228026	0.538141	0.653674	0.252349	0.0212824	0	0.453011	0	0
S	7.34888	41.0861	6.00403	5.95283	0.204799	0	0.133119	0.590504	0.385705	0.727037	1.6145	1.11274	4.36222	0.70997	8.4821	6.04157	1.09909	0.0307199	0.624637	0.354985	0.296959	1.88074	0.0136533	0.573438	0	0.143359	0.191146	0.399358	0.075093	0.409598	1.86367	0.177493	0.296959	0	0.303785	0.348159	0.0273066	0.208212	0	0.300372	0.0136533	0.491518	0.368638	0.907943	0	0.0341332	0.0477865	0	0
S	7.79976	30.8298	4.77252	12.0184	0.132377	0	0.0557375	0.188114	0.188114	2.50122	3.26413	1.49794	1.63729	1.63032	10.0432	6.91145	0.773357	0.282171	0.620079	0.313523	0.923152	2.38974	0.0418031	0.769874	0	0.703686	0.094057	0.0661883	0.0592211	0.181147	0.539957	0.0418031	0.0731554	0	0.313523	0.205532	0.101024	0.250819	0	0.139344	0.00696718	0.560858	0.125409	0.466801	0	0	0.790775	0	0.0104508
T	1.17333	13.5214	3.18626	15.7451	2.52231	0	0.274011	0.505867	1.23305	0.987143	16.532	1.53868	4.80573	0.228343	0.920396	11.8914	1.03632	0	1.356	1.27521	1.13117	0.53397	0	1.89349	0	0.432094	0.119441	0.217804	0.614768	0.0316167	0.548022	0.0843111	0	0	1.0293	2.32909	0.0632333	0.309141	0.179161	0.0281037	0.133493	0.179161	0	0.716644	0	0.593691	0.24942	0	0
T	14.1675	10.7161	5.9025	13.675	7.90719	0	0.119281	0.10389	1.21975	3.23214	5.17527	3.16288	4.91747	0.334757	1.08507	8.80757	0.734926	0.0192389	0.788795	0.938859	0.846512	1.54681	0	1.37751	0	0.142368	0.0615645	0.0384778	0.327061	0	2.09704	0.150063	0	0	0.661818	0.438647	0	0	0.0846512	0.134672	0.134672	0.134672	0	0.519451	0	1.33903	0.300127	0	0
T	0.381931	28.2541	3.49006	11.2735	3.21788	0	0.18438	0.408271	0.513631	4.57	2.11159	1.756	4.12661	0.456561	4.43391	12.7354	4.67536	0	0.706791	0.614601	1.69893	0.280961	0	0.408271	0	0	0	0.0439001	0.25901	0.13609	1.11067	1.29066	0	0	0.320471	0.957022	0	0.373151	0.10097	0	0.1317	0.733131	0	1.76917	0	0.307301	0.11414	0	0
T	0.165328	31.5544	3.06517	12.3434	3.79261	0.029759	0.393479	0.482756	0.922528	2.48322	3.75293	0.85309	5.63436	0.257911	2.39064	9.35754	3.47188	0	2.61548	1.37222	1.10769	1.20689	0	1.09116	0	0	0.0198393	0.615018	0.879542	0.218232	0.965513	0.257911	0.267831	0	0.972126	0.608405	0	0.320735	0.112423	0.0495983	0.0495983	0.810105	0.247991	1.04487	0	0.433158	0	0	0
T	9.44542	21.0935	2.31469	13.172	2.06014	0.0882433	0.166305	1.22522	0.441216	0.950312	1.92099	3.06136	2.16875	0.448004	5.05702	15.2152	2.71518	0.0509096	1.58838	1.32026	1.60195	0.261336	0.0305458	1.0691	0	0.0746674	0	0.101819	0.386913	0.115395	0.237578	0.373337	0.118789	0	0.92316	0.980858	0	0.244366	0.101819	0.152729	0.203638	0.970676	0.0475156	0.817947	0	0.373337	0	0	0.0135759
T	3.2161	14.3282	4.07518	18.5864	5.508	0	0.257412	0.542737	0.59546	10.8857	6.11587	1.03895	4.03796	0.0341149	0.663689	8.20308	2.35393	0.0310135	1.02034	0.818757	0.71021	0.496216	0	1.68093	0	0.167473	0.124054	0.514824	0.502419	0.0341149	1.23744	0.170574	0.387669	0	1.09168	2.0624	0.0124054	0.195385	0.204689	0.0868379	0.0589257	0.102345	0.0310135	1.35529	0	1.20643	0.105446	0	0
T	7.88718	27.5136	5.00047	8.88097	0.170363	0	0.164053	2.91826	0.321797	8.22475	2.43872	1.07266	0.50478	0.684607	5.8302	12.0548	0.630975	0	1.60583	0.277629	0.851816	1.30296	0	1.51434	0	0.0220841	0.186137	1.41969	0.451147	0.113575	0.671988	0.0347036	0.12304	0	1.93078	0.0914913	0	0.119885	0	0.126195	0.283939	0.586806	0	0.659368	0	0	0.00946462	0	0.0757169
[truncated: 103 more columns]

## Sheet: FRL7
Grupo-Animal	d__Bacteria;p__Verrucomicrobiota;c__Verrucomicrobiae;o__Verrucomicrobiales;f__Akkermansiaceae;g__Akkermansia;s__uncultured_bacterium	d__Bacteria;p__Bacteroidota;c__Bacteroidia;o__Bacteroidales;f__Muribaculaceae;g__Muribaculaceae;s__uncultured_bacterium	d__Bacteria;p__Bacteroidota;c__Bacteroidia;o__Bacteroidales;f__Prevotellaceae;g__Prevotellaceae_UCG-001;s__uncultured_bacterium	d__Bacteria;p__Firmicutes;c__Bacilli;o__Lactobacillales;f__Lactobacillaceae;g__Lactobacillus;__	d__Bacteria;p__Firmicutes;c__Bacilli;o__Lactobacillales;f__Lactobacillaceae;g__Lactobacillus;s__Lactobacillus_gasseri	d__Bacteria;p__Bacteroidota;c__Bacteroidia;o__Bacteroidales;f__Muribaculaceae;g__Muribaculaceae;s__uncultured_Bacteroidales	d__Bacteria;p__Bacteroidota;c__Bacteroidia;o__Bacteroidales;f__Muribaculaceae;g__Muribaculaceae;__	d__Bacteria;p__Firmicutes;c__Clostridia;o__Lachnospirales;f__Lachnospiraceae;__;__	d__Bacteria;p__Firmicutes;c__Bacilli;o__Erysipelotrichales;f__Erysipelotrichaceae;g__Dubosiella;s__uncultured_bacterium	d__Bacteria;p__Desulfobacterota;c__Desulfovibrionia;o__Desulfovibrionales;f__Desulfovibrionaceae;g__Desulfovibrio;s__uncultured_bacterium	d__Bacteria;p__Patescibacteria;c__Saccharimonadia;o__Saccharimonadales;f__Saccharimonadaceae;g__Candidatus_Saccharimonas;s__uncultured_bacterium	d__Bacteria;p__Desulfobacterota;c__Desulfovibrionia;o__Desulfovibrionales;f__Desulfovibrionaceae;g__uncultured;s__uncultured_bacterium	d__Bacteria;p__Proteobacteria;c__Gammaproteobacteria;o__Enterobacterales;f__Enterobacteriaceae;g__Escherichia-Shigella;__	d__Bacteria;p__Firmicutes;c__Bacilli;o__Lactobacillales;f__Lactobacillaceae;g__Lactobacillus;s__Lactobacillus_reuteri	d__Bacteria;p__Firmicutes;c__Clostridia;o__Oscillospirales;f__[Eubacterium]_coprostanoligenes_group;g__[Eubacterium]_coprostanoligenes_group;__	d__Bacteria;p__Firmicutes;c__Clostridia;o__Oscillospirales;f__Oscillospiraceae;g__UCG-005;s__uncultured_bacterium	d__Bacteria;p__Firmicutes;c__Clostridia;o__Lachnospirales;f__Lachnospiraceae;g__Lachnospiraceae_NK4A136_group;s__uncultured_bacterium	d__Bacteria;p__Firmicutes;c__Clostridia;o__Oscillospirales;f__[Eubacterium]_coprostanoligenes_group;g__[Eubacterium]_coprostanoligenes_group;s__gut_metagenome	d__Bacteria;p__Firmicutes;c__Clostridia;o__Lachnospirales;f__Lachnospiraceae;g__Lachnospiraceae_NK4A136_group;__	d__Bacteria;p__Firmicutes;c__Bacilli;o__Lactobacillales;f__Lactobacillaceae;g__Lactobacillus;s__Lactobacillus_intestinalis	d__Bacteria;p__Bacteroidota;c__Bacteroidia;o__Bacteroidales;f__Prevotellaceae;g__Alloprevotella;s__uncultured_Bacteroidales	d__Bacteria;p__Bacteroidota;c__Bacteroidia;o__Bacteroidales;f__Bacteroidaceae;g__Bacteroides;__	d__Bacteria;p__Firmicutes;c__Clostridia;o__Clostridia_UCG-014;f__Clostridia_UCG-014;g__Clostridia_UCG-014;s__unidentified	d__Bacteria;p__Bacteroidota;c__Bacteroidia;o__Bacteroidales;f__Bacteroidaceae;g__Bacteroides;s__Bacteroides_acidifaciens	d__Bacteria;p__Bacteroidota;c__Bacteroidia;o__Bacteroidales;f__Muribaculaceae;g__Muribaculaceae;s__uncultured_Muribaculaceae	d__Bacteria;p__Firmicutes;c__Clostridia;o__Oscillospirales;f__Ruminococcaceae;g__Ruminococcus;s__unidentified	d__Bacteria;p__Firmicutes;c__Bacilli;o__Erysipelotrichales;f__Erysipelotrichaceae;g__Turicibacter;__	d__Bacteria;p__Bacteroidota;c__Bacteroidia;o__Bacteroidales;f__Rikenellaceae;g__Alistipes;s__uncultured_bacterium	d__Bacteria;p__Firmicutes;c__Clostridia;o__Oscillospirales;f__Oscillospiraceae;g__NK4A214_group;__	d__Bacteria;p__Proteobacteria;c__Gammaproteobacteria;o__Burkholderiales;f__Sutterellaceae;g__Parasutterella;__	d__Bacteria;p__Bacteroidota;c__Bacteroidia;o__Bacteroidales;f__Bacteroidaceae;g__Bacteroides;s__Bacteroides_vulgatus	d__Bacteria;p__Firmicutes;c__Clostridia;o__Oscillospirales;f__[Eubacterium]_coprostanoligenes_group;g__[Eubacterium]_coprostanoligenes_group;s__uncultured_bacterium	d__Bacteria;p__Bacteroidota;c__Bacteroidia;o__Bacteroidales;f__Bacteroidaceae;g__Bacteroides;s__Bacteroides_uniformis	d__Bacteria;p__Firmicutes;c__Clostridia;o__Oscillospirales;f__Ruminococcaceae;__;__	d__Bacteria;p__Bacteroidota;c__Bacteroidia;o__Bacteroidales;f__Bacteroidaceae;g__Bacteroides;s__Bacteroides_eggerthii	d__Bacteria;p__Firmicutes;c__Clostridia;o__Lachnospirales;f__Lachnospiraceae;g__Lachnospiraceae_NK4A136_group;s__uncultured_Clostridiales	d__Bacteria;p__Bacteroidota;c__Bacteroidia;o__Bacteroidales;f__Rikenellaceae;g__Rikenellaceae_RC9_gut_group;s__uncultured_organism	d__Bacteria;p__Firmicutes;c__Clostridia;o__Christensenellales;f__Christensenellaceae;g__Christensenellaceae_R-7_group;__	d__Bacteria;p__Bacteroidota;c__Bacteroidia;o__Bacteroidales;f__Marinifilaceae;g__Odoribacter;s__uncultured_bacterium	d__Bacteria;p__Firmicutes;c__Clostridia;o__Oscillospirales;f__Ruminococcaceae;g__Ruminococcus;s__uncultured_Ruminococcus	d__Bacteria;p__Firmicutes;c__Clostridia;o__Peptostreptococcales-Tissierellales;f__Peptostreptococcaceae;g__Romboutsia;__	d__Bacteria;p__Firmicutes;c__Clostridia;o__Clostridia_UCG-014;f__Clostridia_UCG-014;g__Clostridia_UCG-014;s__uncultured_bacterium	d__Bacteria;p__Actinobacteriota;c__Coriobacteriia;o__Coriobacteriales;f__Eggerthellaceae;g__DNF00809;s__uncultured_bacterium	d__Bacteria;p__Actinobacteriota;c__Coriobacteriia;o__Coriobacteriales;f__Eggerthellaceae;__;__	d__Bacteria;p__Firmicutes;c__Clostridia;o__Oscillospirales;f__UCG-010;g__UCG-010;s__uncultured_organism	d__Bacteria;p__Bacteroidota;c__Bacteroidia;o__Bacteroidales;f__Muribaculaceae;g__Muribaculum;__	d__Bacteria;p__Firmicutes;c__Clostridia;o__Clostridia_UCG-014;f__Clostridia_UCG-014;g__Clostridia_UCG-014;__	d__Bacteria;p__Proteobacteria;c__Gammaproteobacteria;o__Burkholderiales;f__Sutterellaceae;g__Parasutterella;s__Burkholderiales_bacterium	d__Bacteria;p__Firmicutes;c__Clostridia;o__Oscillospirales;f__Ruminococcaceae;g__Ruminococcus;__
B	0.507099	16.5233	2.86815	10.1927	10.0385	2.28195	6.89249	0.166329	0	0.0020284	0.37931	2.01826	0.421907	2.64909	2.52941	0	10.0507	0.255578	1.63895	0.115619	0	0.15213	1.59838	0.174442	0.896552	0.446247	0.286004	0.332657	0.26572	0.0649087	0.413793	1.50913	0.243408	1.33063	0.170385	0	0	0.286004	0	0	2.48073	1.92292	0.440162	0.212982	0.705882	0.340771	1.73022	0	1.63286
B	15.4036	16.2594	6.99249	5.80725	0.919824	1.91744	11.0013	0	0	0	0.256269	0.947282	3.7937	0.562878	0.668131	0.732198	4.31997	0	2.46659	0.192202	0.356947	2.69083	1.40491	0.233388	0.205931	0.21966	0.21966	0.421014	0.507963	0.4622	3.20337	0	0.57203	0.773385	0.590335	0	0	0.132711	0	0	0.35237	1.3866	0.123558	0.0228812	0.0228812	0.251693	1.82592	0	1.13491
B	3.11633	22.897	3.40749	6.32592	1.04408	1.94259	11.4622	0.611892	0	0.0204722	0.193349	1.19649	0.0864383	1.11005	1.25108	1.84932	5.8778	0.156954	6.17579	0.345753	0.0250216	0.238843	1.78563	0.0386698	0.739275	1.5013	0.0432191	0.864383	0.605068	0.0477685	0.0523179	0.0363951	0.0409445	0.443565	0.0636914	0	0	0.543651	0	0	0.891679	0.193349	1.28975	1.16009	0.0750648	0.341204	2.05632	0	0.650562
B	0.0627595	27.5659	4.80351	6.78285	3.71246	1.46761	9.59255	1.39036	0	0.212417	1.3614	2.75176	0.0772424	0.840012	2.00348	0	1.23588	0	7.54562	1.39519	0.820701	1.25519	2.34141	0.0868978	0.39104	2.48624	0	0.569663	0.289659	0.757941	0.24621	0.207589	0.289659	0.917254	0.0241383	0	0	0.188278	0	0	0	0.0820701	0.0820701	0.0627595	0.0675871	0.207589	0.642078	0	0.80139
B	2.54716	20.8791	6.77141	11.4748	7.39433	2.07304	9.78261	2.28236	0	0.0807021	1.2534	0.93564	0.0630485	1.86876	0.358116	0.100878	0.486735	3.61899	1.20801	0.479169	0.398467	1.18279	2.95067	0.0126097	0.464037	0.201755	0	0.363159	0.522042	0.781802	0.640573	0.00756582	0.385857	1.23827	0.0453949	0	0	0.179058	0	0.0176536	0.105922	0.121053	0.0327852	0.0580046	0.143751	0.174014	6.72854	0	0.973469
B	0.214716	15.9688	2.74452	18.2179	6.52132	3.40243	6.1029	1.64891	0.0357861	0	0.938696	0.440444	0.0935943	2.40042	1.60211	2.55182	0.0495499	0.0385388	0.531285	0.40741	0.715721	2.34812	9.04011	0.0357861	0.101853	0.0495499	0.0660666	0.211964	1.55532	0.187189	0.649655	0.0688193	1.62138	0.14865	0.222975	0	0	0.352355	0	0	0.0963471	1.2415	0.0330333	0	0.0412916	0.195447	4.97701	0	1.26903
B	0.446125	13.7067	6.69188	16.4641	8.00051	4.52498	6.54742	0.191196	0.0807274	0	0.569341	0.152957	0.157206	0.943236	1.77175	0.926241	0.369646	0.0509857	0.10622	1.44035	1.50408	2.27311	4.03212	0.140211	0.148708	0	0.0594833	0.220938	0.777532	1.85248	3.67097	0	1.53382	3.09313	0.960231	0	0	0.220938	0	0	0.186948	0.917743	0.0552345	0	0	0.53535	3.27583	0	0.573589
S	2.86574	26.728	3.09647	4.1264	3.24026	4.00936	12.3959	0.625313	0	0	0.304297	0.307641	1.82244	0.618626	0	0.086942	1.72881	3.31048	0.762414	0.615282	0.524996	0.718943	1.00318	0.438054	0.0936298	0.0936298	0.277546	0.284233	0.18726	0.541715	1.56161	0.0535028	2.08995	2.20364	0.973081	0	0	2.48453	0	0.180572	2.23374	1.20381	0.374519	0	0	0.0501588	1.63852	0	0.317673
S	16.3707	22.3577	4.77106	3.79697	1.0768	1.90842	9.77072	1.53734	0	0	0.354516	0.576503	0.907826	0	0.0762044	1.82228	2.66384	0.728911	0.281625	0.0762044	0.149095	0.351203	0.21536	0.44066	0.188854	0.0298191	0.115963	0.453913	0.331323	0.629514	1.50089	0.752104	0.967464	5.28129	2.35902	0	0	0.931018	0	0	0.549997	0.129216	0.298191	0	0.0165662	0.0795176	1.45782	0	0.374395
S	5.75079	21.5968	3.60006	8.857	0.980532	4.57701	6.62754	0.121672	0.0286287	0.0250501	0.75866	0.572574	0.125251	3.35313	0.697824	3.83624	1.12368	0.447323	0.175351	0.47953	0.168194	0.726453	5.39651	0.221872	0.300601	0.755082	0.0501002	0.851703	0.110936	0.332808	0.755082	0.0501002	0.837389	1.15588	0.128829	0	0	0.458059	0	0.0393644	0.182508	1.13083	0.0143143	0	0.0393644	0.282708	2.73046	0	0.450902
S	7.53075	23.5155	4.88424	7.05149	0.972619	2.45974	6.24449	0.0810516	0.0105719	0	0.768228	0.0422878	1.30035	1.36378	0.218487	1.42721	0.0740036	0.0387638	0.190295	0.179723	1.0431	0.535645	6.29383	0.768228	0.0634317	0.0387638	0.123339	0.264299	0.183247	0.616697	1.34616	0.518025	2.73109	5.8921	1.77961	0	0	0.588505	0	0	0.232583	0.429926	0	0	0	0.151531	5.23311	0	0.222011
S	6.24487	23.9275	3.74875	9.69566	1.07932	4.14399	6.67052	0.0547262	0.0182421	0.0182421	0.635432	0.0942507	0.410447	3.80043	0.370922	2.44748	0.802651	0.410447	0.103372	0.571585	0.404366	0.8817	4.73078	0.364841	0.240187	0.647594	0.0820893	0.87866	0.0638473	0.340519	0.884741	0.079049	1.0398	1.71171	0.209784	0	0	0.246268	0	0.0182421	0.133775	1.18269	0	0	0	0.398285	3.63625	0	0.367882
S	7.34888	29.16	6.00403	4.58067	0.948903	4.49534	6.58429	0.204799	0	0.0136533	0.590504	0.385705	0.727037	0.208212	0.351572	1.05813	1.89781	1.26293	2.22207	0.215039	0.70997	1.52575	1.13664	0.344745	0.177493	0.713384	0.0307199	0.440318	0.303785	0.296959	1.18101	0	0.993276	1.88074	3.43721	0	0	0.331092	0	0.0136533	0.143359	1.31071	0.191146	0.399358	0.0511998	0.409598	3.54302	0	0.372052
S	7.79976	21.3962	4.77252	10.1198	1.04856	3.46617	4.93973	0.132377	0	0	0.188114	0.188114	2.50122	0.383195	0.515572	1.17049	0.585244	2.73114	0.951021	0.466801	1.63032	1.9543	1.35163	0.351843	0.181147	0.146311	0.282171	0.351843	0.240368	0.923152	1.49446	0.017418	1.167	2.38974	3.8424	0	0	0.557375	0	0.104508	0.703686	0.975406	0.094057	0.0661883	0.0452867	0.181147	4.48687	0	0.487703
T	1.17333	9.08452	3.18626	11.1185	1.27872	1.93564	2.01293	2.52231	0	0	0.505867	1.23305	0.987143	2.09373	0.351296	1.46139	0.944987	16.1807	1.75648	1.25413	0.228343	0.530457	3.40055	0.098363	0.0175648	0.713131	0	1.13117	0.843111	1.13117	0.0807981	0	0.147544	0.53397	0.0281037	0	0	1.75297	0	0	0.432094	2.46259	0.119441	0.217804	0.203752	0.0316167	4.5528	0	0.323193
T	14.1675	6.92985	5.9025	10.7392	0.273193	0.973489	2.58956	7.90719	0	0	0.10389	1.21975	3.23214	2.30097	0	3.16288	2.04702	0.573319	0.504059	0.361691	0.334757	0.361691	2.92431	0.13852	0	0.03463	0.0192389	0.515603	0.731079	0.846512	0.0692601	4.60195	0.234715	1.54681	0.0577167	0	0	1.3044	0	0	0.142368	0.638732	0.0615645	0.0384778	0.176998	0	3.75543	0	0.369387
T	0.381931	17.6171	3.49006	7.79226	0.702401	2.62522	7.52886	3.21788	0	0.0482901	0.408271	0.513631	4.57	1.72966	0	1.68137	1.5365	0.0878002	1.41358	1.04921	0.456561	2.34426	5.39093	0.2195	0.16243	4.4822	0	0.535581	0.553141	1.69893	0.465341	2.02379	0.689231	0.280961	0.0790202	0	0	0.18438	0	0	0	0.851662	0	0.0439001	0.0482901	0.13609	5.10119	0	0.19316
T	0.165328	25.3877	3.06517	8.76897	0.658004	1.0118	4.9466	3.79261	0.029759	0.214926	0.482756	0.922528	2.48322	2.48653	0	0.85309	1.24657	0	4.38779	0.429852	0.257911	0.796879	3.3826	0.168634	0.0793572	2.86347	0	2.40717	0.0429852	1.10769	0.502596	3.6868	0.486063	1.20689	0.0462917	0	0	0.932447	0	0	0	0.624938	0.0198393	0.615018	0.19178	0.218232	4.41094	0	0.562114
T	9.44542	11.0406	2.31469	9.56761	0.716128	1.25577	8.60033	2.06014	0.0882433	0.0746674	1.22522	0.441216	0.950312	2.09408	0	3.06136	1.06231	0.0169699	1.10643	0.79419	0.448004	1.70038	9.37415	0.118789	0.0712734	1.75129	0.0509096	1.35759	0.203638	1.60195	0.980858	1.90402	0.733098	0.261336	0.128971	0	0	0.862069	0	0	0.0746674	2.05335	0	0.101819	0.0543036	0.115395	2.45724	0	0.821341
T	3.2161	10.3957	4.07518	12.4116	1.65922	0.992433	2.81293	5.508	0	0	0.542737	0.59546	10.8857	3.91391	1.06376	0.846669	2.35393	0.145764	1.68403	0.601662	0.0341149	0.142662	2.62995	0.167473	0.0186081	1.38941	0.0310135	0.933507	0.418683	0.71021	0.11475	4.90634	0.192284	0.496216	0.0465203	0	0	1.40491	0	0	0.167473	0.384568	0.124054	0.514824	0.148865	0.0341149	3.57896	0	0.964521
T	7.88718	14.973	5.00047	5.57781	0.959081	4.42313	7.89665	0.170363	0	0	2.91826	0.321797	8.22475	1.76673	0	1.07266	0.454302	0	0.050478	0.577342	0.684607	1.83298	3.91204	0.309178	0.192447	0.186137	0	0.766634	0.277629	0.851816	1.2651	2.43872	1.3282	1.30296	0.511089	0	0	1.40707	0	0	0.0220841	0.845506	0.186137	1.41969	0.170363	0.0725621	5.19923	0	0.444837
[truncated: 267 more columns]

## Sheet: ANOVA_Plasma
Columna1	f.value	p.value	-log10(p)	FDR	Tukey's HSD
5-Fluoro-6-methyl-2-thioxo-2,5-dihydro-4(3H)-pyrimidinone	1184	7.9154e-20	19.102	5.1292e-17	SEITAN-BEEF; TOFU-SEITAN
N-(2-Cyclohexyl-1,2,3,4-tetrahydropyrazino[1,2-a]benzimidazol-8-yl)-4-fluorobenzamide	813.56	2.2473e-18	17.648	4.3202e-16	SEITAN-BEEF; TOFU-BEEF
2-(Trifluoromethyl)oxirane	803.88	2.5e-18	17.602	4.3202e-16	SEITAN-BEEF; TOFU-SEITAN
2-(2,5-Dibutoxyphenyl)thiophene	798.07	2.6668e-18	17.574	4.3202e-16	SEITAN-BEEF; TOFU-BEEF; TOFU-SEITAN
Cyclohexylamine	733.22	5.6671e-18	17.247	7.3446e-16	SEITAN-BEEF; TOFU-BEEF; TOFU-SEITAN
LysoPC(22:4(7Z,10Z,13Z,16Z))	527.72	1.0481e-16	15.98	9.7468e-15	SEITAN-BEEF; TOFU-BEEF; TOFU-SEITAN
N~2~-Acetyl-L-ornithine	527.45	1.0529e-16	15.978	9.7468e-15	SEITAN-BEEF; TOFU-BEEF; TOFU-SEITAN
1-[1-(Diethylamino)-2-propanyl]-3-[3,5-dimethyl-1-(2-methylbenzyl)-1H-pyrazol-4-yl]thiourea	488.33	2.0814e-16	15.682	1.6859e-14	SEITAN-BEEF; TOFU-BEEF; TOFU-SEITAN
(5E)-10-(Phenylsulfanyl)-5-cyclodecen-1-one	453.64	3.9901e-16	15.399	2.8217e-14	SEITAN-BEEF; TOFU-SEITAN
Benzyl vinyl ether	449.17	4.3545e-16	15.361	2.8217e-14	SEITAN-BEEF; TOFU-BEEF; TOFU-SEITAN
Sulmazole	438.19	5.4167e-16	15.266	3.1909e-14	SEITAN-BEEF; TOFU-SEITAN
14-Hydroxy-10,12-tetradecadiynoic acid	375.76	2.0963e-15	14.679	1.132e-13	TOFU-BEEF; TOFU-SEITAN
C18 H35 N P2	370.1	2.3953e-15	14.621	1.16e-13	SEITAN-BEEF; TOFU-BEEF; TOFU-SEITAN
5-methyldeoxycytidine	368.2	2.5061e-15	14.601	1.16e-13	SEITAN-BEEF; TOFU-SEITAN
MFCD00015425	312.18	1.0651e-14	13.973	4.6013e-13	TOFU-BEEF; TOFU-SEITAN
(4-Fluorophenyl)carbamodithioic acid	304.6	1.3208e-14	13.879	5.3492e-13	SEITAN-BEEF; TOFU-SEITAN
7-(1-Pyrrolidinyl)pyrimido[4,5-d]pyrimidine-2,4(1H,3H)-dithione	300.72	1.4771e-14	13.831	5.6303e-13	TOFU-BEEF; TOFU-SEITAN
3-[(Diisopropylphosphino)methyl]phenyl diisopropylphosphinite	293.4	1.8321e-14	13.737	6.5956e-13	SEITAN-BEEF; TOFU-BEEF
(2E)-2-[4-(Diethylamino)benzylidene]-N-(3-methylphenyl)hydrazinecarbothioamide	279.32	2.8143e-14	13.551	9.5983e-13	SEITAN-BEEF; TOFU-BEEF
C9 H30 N9 O2 P	268.08	4.0248e-14	13.395	1.304e-12	SEITAN-BEEF; TOFU-BEEF; TOFU-SEITAN
MFCD00666935	251.09	7.1121e-14	13.148	2.1946e-12	SEITAN-BEEF; TOFU-BEEF; TOFU-SEITAN
Hexanophenone	243.02	9.4452e-14	13.025	2.7242e-12	TOFU-BEEF; TOFU-SEITAN
1-(Difluoromethyl)-3,5-dimethyl-N-[4-(1-piperidinylmethyl)phenyl]-1H-pyrazole-4-carboxamide	242.37	9.6693e-14	13.015	2.7242e-12	TOFU-BEEF; TOFU-SEITAN
4-Amino-N~3~,N~5~-dicyclohexyl-N~5~-{1-[(3-methylbutyl)amino]-1-oxo-2-pentanyl}-1,2-thiazole-3,5-dicarboxamide	234.35	1.2945e-13	12.888	3.4347e-12	SEITAN-BEEF; TOFU-SEITAN
N-[5-(Difluoromethyl)-1-isobutyl-1H-pyrazol-4-yl]-4-(2-methyl-2-butanyl)-1-piperazinecarboxamide	233.72	1.3251e-13	12.878	3.4347e-12	SEITAN-BEEF; TOFU-SEITAN
1,1'-(1,3-Dimethyl-2-oxo-4,5-imidazolidinediyl)bis[3-(2-hydroxyethyl)urea]	221.61	2.1004e-13	12.678	5.235e-12	SEITAN-BEEF; TOFU-BEEF
Dibenzothiophene	213.02	2.9559e-13	12.529	7.0102e-12	SEITAN-BEEF; TOFU-SEITAN
Koiganal II	212.42	3.0291e-13	12.519	7.0102e-12	SEITAN-BEEF; TOFU-SEITAN
(3E)-3-Penten-2-amine	207.94	3.6395e-13	12.439	8.1325e-12	SEITAN-BEEF; TOFU-BEEF
N-Allyl-N-benzyl-2-bromo-2-propen-1-amine	205.75	3.9889e-13	12.399	8.6161e-12	SEITAN-BEEF; TOFU-BEEF
Efinaconazole	199.39	5.2275e-13	12.282	1.0927e-11	SEITAN-BEEF; TOFU-BEEF
4-Bromo-5-isoquinolinesulfonyl chloride	179.03	1.3188e-12	11.88	2.6705e-11	SEITAN-BEEF; TOFU-BEEF
2,2'-[(4,6-Dichloro-1,3,5-triazin-2-yl)imino]diacetonitrile	175.23	1.585e-12	11.8	3.1096e-11	SEITAN-BEEF; TOFU-BEEF
(2-Amino-1-hydroxy-2-propanyl)phosphonic acid	174.63	1.6316e-12	11.787	3.1096e-11	SEITAN-BEEF; TOFU-SEITAN
MFCD02674194	172.94	1.7738e-12	11.751	3.2841e-11	TOFU-BEEF; TOFU-SEITAN
Equol	165.92	2.5272e-12	11.597	4.549e-11	TOFU-BEEF; TOFU-SEITAN
C3 H5 N2 P S	164.21	2.7614e-12	11.559	4.8363e-11	SEITAN-BEEF; TOFU-SEITAN
Acetic propanoic anhydride	159.5	3.5391e-12	11.451	6.035e-11	SEITAN-BEEF; TOFU-SEITAN
4-N-Boc-2-hydroxymethylpiperazine	153.79	4.8243e-12	11.317	8.0158e-11	TOFU-BEEF; TOFU-SEITAN
C33 H69 N8 O6 P3	152.16	5.2833e-12	11.277	8.559e-11	TOFU-BEEF; TOFU-SEITAN
5-(Trifluoromethyl)tetrazolidine	151.19	5.5792e-12	11.253	8.8179e-11	SEITAN-BEEF; TOFU-SEITAN
C20 H39 N O P2	149.81	6.0291e-12	11.22	9.3021e-11	SEITAN-BEEF; TOFU-BEEF; TOFU-SEITAN
2-Deoxyhexopyranose	149.22	6.2354e-12	11.205	9.3967e-11	TOFU-BEEF; TOFU-SEITAN
GB ACID	147.94	6.7097e-12	11.173	9.802e-11	SEITAN-BEEF; TOFU-BEEF; TOFU-SEITAN
p-Cresol	147.59	6.8453e-12	11.165	9.802e-11	SEITAN-BEEF; TOFU-BEEF; TOFU-SEITAN
4-[(Z)-(4-Oxo-4,5-dihydro-1,2,5-oxadiazol-3-yl)-NNO-azoxy]-1,2,5-oxadiazol-3(2H)-one	147.3	6.9582e-12	11.158	9.802e-11	TOFU-BEEF; TOFU-SEITAN
3-Fluoro-2-thiophenecarbohydrazonamide	142.3	9.3238e-12	11.03	1.2855e-10	SEITAN-BEEF; TOFU-SEITAN
1-(7,7-Dimethyl-1,1-dioxido-1,4-thiazepan-4-yl)-2-[4-(2-methyl-2-butanyl)cyclohexyl]ethanone	139.68	1.0911e-11	10.962	1.473e-10	SEITAN-BEEF; TOFU-BEEF
Methyl (2E)-3-aminobut-2-enoate	136.78	1.3025e-11	10.885	1.6991e-10	SEITAN-BEEF; TOFU-SEITAN
SB366791	136.66	1.3124e-11	10.882	1.6991e-10	TOFU-BEEF; TOFU-SEITAN
2-(Diethylamino)ethyl acetate	136.36	1.3373e-11	10.874	1.6991e-10	SEITAN-BEEF; TOFU-BEEF
3-Amino-5-hydroxybenzoic acid	134.59	1.4926e-11	10.826	1.86e-10	TOFU-BEEF; TOFU-SEITAN
Nonaethylene Glycol Monomethyl Ether	133.1	1.6395e-11	10.785	1.9711e-10	SEITAN-BEEF; TOFU-BEEF; TOFU-SEITAN
Bis(4-methylphenyl)borinic acid	133.08	1.6426e-11	10.784	1.9711e-10	TOFU-BEEF; TOFU-SEITAN
C H3 N O5	128.39	2.2208e-11	10.653	2.6165e-10	TOFU-BEEF; TOFU-SEITAN
6-Ethynyl-2-(trifluoromethyl)-1,6-dihydropyrimidine	127.9	2.2931e-11	10.64	2.6247e-10	TOFU-BEEF; TOFU-SEITAN
(4Z)-1a,5-Dimethyl-8-methylene-2,3,6,7,7a,8,10a,10b-octahydrooxireno[9,10]cyclodeca[1,2-b]furan-9(1aH)-one	127.8	2.3088e-11	10.637	2.6247e-10	TOFU-BEEF; TOFU-SEITAN
Linolenic Acid	122.67	3.2565e-11	10.487	3.6382e-10	TOFU-BEEF; TOFU-SEITAN
4-[(Methylsulfanyl)methyl]-1-[(5-methyl-1,3,4-thiadiazol-2-yl)methyl]piperidine	121.19	3.6066e-11	10.443	3.9612e-10	SEITAN-BEEF; TOFU-SEITAN
5,5,5-trifluoropentanenitrile	113.6	6.189e-11	10.208	6.6842e-10	SEITAN-BEEF; TOFU-BEEF; TOFU-SEITAN
Phenothiazone	112.92	6.5068e-11	10.187	6.9121e-10	TOFU-BEEF; TOFU-SEITAN
cyclo(phenylalanyl-prolyl)	111.12	7.44e-11	10.128	7.776e-10	SEITAN-BEEF; TOFU-SEITAN
Diazidoacetic acid	106.94	1.0231e-10	9.9901	1.0524e-09	SEITAN-BEEF; TOFU-BEEF
1,1-Diethoxytrimethylamine	106.46	1.0625e-10	9.9737	1.0758e-09	SEITAN-BEEF; TOFU-SEITAN
Decaethylene Glycol Monomethyl Ether	104.52	1.2376e-10	9.9074	1.2338e-09	SEITAN-BEEF; TOFU-BEEF; TOFU-SEITAN
3,6-Diamino-4-oxo-4H-pyrazolo[4,3-c]pyridine-7-carbonitrile	102.04	1.5096e-10	9.8211	1.4821e-09	SEITAN-BEEF; TOFU-BEEF; TOFU-SEITAN
4-Penten-2-amine	100.42	1.7232e-10	9.7637	1.649e-09	SEITAN-BEEF; TOFU-BEEF
2,5,8,11,14,17,20,23-Octaoxatetracosane	100.37	1.7304e-10	9.7618	1.649e-09	SEITAN-BEEF; TOFU-SEITAN
4,4-Dimethyl-1-hexyne	100.1	1.7697e-10	9.7521	1.662e-09	SEITAN-BEEF; TOFU-BEEF; TOFU-SEITAN
Glycerophosphoglycerol	98.756	1.978e-10	9.7038	1.8311e-09	SEITAN-BEEF; TOFU-SEITAN
(1Z,5Z)-1,5-Cyclooctadiene	97.311	2.2335e-10	9.651	2.0384e-09	SEITAN-BEEF; TOFU-BEEF; TOFU-SEITAN
C7 H3 N	93.553	3.0877e-10	9.5104	2.7789e-09	SEITAN-BEEF; TOFU-BEEF; TOFU-SEITAN
L-gamma-Glutamyl-L-leucine	89.915	4.2739e-10	9.3692	3.7939e-09	SEITAN-BEEF; TOFU-BEEF
7H-[1,2,4]Triazolo[4,3-b][1,2,4]triazole-3,7-diamine	89.599	4.3986e-10	9.3567	3.8518e-09	SEITAN-BEEF; TOFU-BEEF
1,4,5,6-Tetrahydrocyclopenta[c]pyrazole-3-carbohydrazide	80.642	1.0366e-09	8.9844	8.9558e-09	TOFU-BEEF; TOFU-SEITAN
2-Trifluoromethylpyrrolidine	79.59	1.1527e-09	8.9383	9.8283e-09	SEITAN-BEEF; TOFU-BEEF
Indole	75.593	1.7466e-09	8.7578	1.4698e-08	SEITAN-BEEF; TOFU-BEEF; TOFU-SEITAN
Pregabalin	75.183	1.8246e-09	8.7388	1.5158e-08	SEITAN-BEEF; TOFU-BEEF
(2R,3S,4S)-5-Methyl-1,2,3,4-hexanetetrol (non-preferred name)	72.799	2.3629e-09	8.6266	1.9382e-08	SEITAN-BEEF; TOFU-SEITAN
Deanol	72.56	2.4259e-09	8.6151	1.965e-08	TOFU-BEEF; TOFU-SEITAN
Indane	72.442	2.4577e-09	8.6095	1.9662e-08	TOFU-BEEF; TOFU-SEITAN
Valine	71.815	2.6349e-09	8.5792	2.0822e-08	SEITAN-BEEF; TOFU-BEEF
1,3-Dichloro-2-(3,3,3-trifluoropropyl)benzene	71.588	2.7024e-09	8.5682	2.1099e-08	SEITAN-BEEF; TOFU-BEEF
Isobutyric acid	69.237	3.5277e-09	8.4525	2.7214e-08	SEITAN-BEEF; TOFU-SEITAN
Paraldehyde	68.242	3.9581e-09	8.4025	3.0175e-08	SEITAN-BEEF; TOFU-SEITAN
PEG-4	67.761	4.187e-09	8.3781	3.1549e-08	SEITAN-BEEF; TOFU-SEITAN
1-Propanesulfonic acid, 3-[(aminoiminomethyl)thio]-2-hydroxy-	67.323	4.4082e-09	8.3557	3.2833e-08	SEITAN-BEEF; TOFU-SEITAN
Benserazide	66.84	4.6676e-09	8.3309	3.437e-08	SEITAN-BEEF; TOFU-BEEF; TOFU-SEITAN
O-Ethyl S-propyl phosphorochloridodithioate	66.739	4.7242e-09	8.3257	3.4397e-08	TOFU-BEEF; TOFU-SEITAN
4-HQN	66.101	5.0976e-09	8.2926	3.6703e-08	TOFU-BEEF; TOFU-SEITAN
LysoPC(20:5(5Z,8Z,11Z,14Z,17Z))	65.438	5.5211e-09	8.258	3.9315e-08	TOFU-BEEF; TOFU-SEITAN
5-Methylcytosine	65.297	5.6161e-09	8.2506	3.9557e-08	SEITAN-BEEF; TOFU-BEEF; TOFU-SEITAN
1,1,1-Trifluoroacetone	64.964	5.8482e-09	8.233	4.0749e-08	SEITAN-BEEF; TOFU-BEEF; TOFU-SEITAN
5-Chloropentyl thiocyanate	64.423	6.2474e-09	8.2043	4.3067e-08	SEITAN-BEEF; TOFU-BEEF
2-{1-(1-Isopropyl-4-piperidinyl)-4-[(2-phenyl-1,3-thiazol-5-yl)methyl]-2-piperazinyl}ethanol	63.908	6.6559e-09	8.1768	4.54e-08	SEITAN-BEEF; TOFU-SEITAN
3,3'-[1,2-Ethanediylbis(oxy)]bis(1-azido-2-propanol)	63.82	6.7288e-09	8.1721	4.5419e-08	TOFU-BEEF; TOFU-SEITAN
N,N'-Bis(4-butylphenyl)-9,10-phenanthrenediamine	63.601	6.9137e-09	8.1603	4.6186e-08	SEITAN-BEEF; TOFU-SEITAN
Ethyl 2-Cyclopropyloxazole-4-carboxylate	62.048	8.3992e-09	8.0758	5.5537e-08	SEITAN-BEEF; TOFU-SEITAN
.alpha.-D-Xylofuranose, 1,2-O-isopropylidene-5-O-(p-tosyl)-	61.26	9.2861e-09	8.0322	6.0781e-08	TOFU-BEEF; TOFU-SEITAN
2,2,2-Trichloro-N-[2-(1-pyrrolidinyl)-5-(trifluoromethyl)phenyl]acetamide	59.472	1.171e-08	7.9314	7.5883e-08	TOFU-BEEF; TOFU-SEITAN
C7 H26 N9 O P	59.319	1.1949e-08	7.9227	7.6663e-08	SEITAN-BEEF; TOFU-BEEF
Homoallylglycine	58.781	1.2829e-08	7.8918	8.1504e-08	SEITAN-BEEF; TOFU-BEEF; TOFU-SEITAN
Ethyl trifluoroacetate	57.704	1.4819e-08	7.8292	9.3227e-08	SEITAN-BEEF; TOFU-BEEF
9-oxodecenoic acid	57.602	1.5024e-08	7.8232	9.3612e-08	SEITAN-BEEF; TOFU-BEEF; TOFU-SEITAN
g-Butyrobetaine	57.418	1.5402e-08	7.8124	9.5038e-08	SEITAN-BEEF; TOFU-BEEF; TOFU-SEITAN
MFCD11044858	57.31	1.563e-08	7.806	9.5038e-08	SEITAN-BEEF; TOFU-BEEF
C13 H30 N3 P S	57.269	1.5719e-08	7.8036	9.5038e-08	SEITAN-BEEF; TOFU-SEITAN
4-Chlorophenyl disulfide	57.212	1.584e-08	7.8003	9.5038e-08	SEITAN-BEEF; TOFU-BEEF
Methyl 4-Boc-piperazine-2-acetate	56.986	1.6336e-08	7.7869	9.7116e-08	TOFU-BEEF; TOFU-SEITAN
Carprofen	56.715	1.695e-08	7.7708	9.9853e-08	TOFU-BEEF; TOFU-SEITAN
2,2,2-Trifluoro-N-(1H-1,2,4-triazol-5-yl)acetamide	56.582	1.7262e-08	7.7629	1.0077e-07	SEITAN-BEEF; TOFU-BEEF
Ethyl acetate	56.501	1.7457e-08	7.758	1.01e-07	SEITAN-BEEF; TOFU-SEITAN
lactide	55.4	2.0333e-08	7.6918	1.166e-07	TOFU-BEEF; TOFU-SEITAN
(2-Pentadecyl-1,3-dioxolan-4-yl)methyl 2-(trimethylammonio)ethyl phosphate	55	2.1507e-08	7.6674	1.2225e-07	SEITAN-BEEF; TOFU-BEEF
C38 H72 O11 P2	54.416	2.3355e-08	7.6316	1.3112e-07	SEITAN-BEEF; TOFU-BEEF; TOFU-SEITAN
[1-Methyl-5-({[1-(4-morpholinyl)cycloheptyl]methyl}amino)-4,5,6,7-tetrahydro-1H-indazol-3-yl](4-thiomorpholinyl)methanone	54.381	2.3472e-08	7.6295	1.3112e-07	SEITAN-BEEF; TOFU-BEEF
2-(4-Benzyl-1-piperazinyl)-N-(6-methyl-4,5,6,7-tetrahydro-1,3-benzothiazol-2-yl)acetamide	53.103	2.8193e-08	7.5499	1.5615e-07	SEITAN-BEEF; TOFU-BEEF
N-Methyl-N-(4,5,6,7-tetrahydro-1,3-benzothiazol-2-yl)methanesulfonamide	52.622	3.0239e-08	7.5194	1.6606e-07	SEITAN-BEEF; TOFU-SEITAN
chloralodol	51.498	3.5686e-08	7.4475	1.9433e-07	TOFU-BEEF; TOFU-SEITAN
C18 H36 N3 P S	51.387	3.6283e-08	7.4403	1.9593e-07	SEITAN-BEEF; TOFU-SEITAN
1,3,5-Triphenyl-1,3,5-diazaphosphinane	51.104	3.7849e-08	7.4219	2.0269e-07	SEITAN-BEEF; TOFU-BEEF; TOFU-SEITAN
O-(P-TOLUYLSULFONAMIDO)ANILINE	50.534	4.1235e-08	7.3847	2.1902e-07	SEITAN-BEEF; TOFU-BEEF
({4,6-Bis[(hydroxymethyl)amino]-1,3,5-triazin-2-yl}imino)dimethanol	50.143	4.376e-08	7.3589	2.3054e-07	SEITAN-BEEF; TOFU-SEITAN
13-HPODE	49.564	4.7811e-08	7.3205	2.4985e-07	SEITAN-BEEF; TOFU-SEITAN
2,4-Difluorophenyl trifluoromethyl sulphoxide	49.01	5.2076e-08	7.2834	2.6996e-07	TOFU-BEEF; TOFU-SEITAN
2,5-Dihydroxy-1,4-benzenediphosphonic acid	48.842	5.346e-08	7.272	2.7494e-07	TOFU-BEEF; TOFU-SEITAN
7-Amino-1H-[1,2,4]triazolo[4,3-c][1,2,3]triazol-1-ol	48.445	5.6872e-08	7.2451	2.9018e-07	SEITAN-BEEF; TOFU-BEEF; TOFU-SEITAN
Hexylresorcinol	47.692	6.4047e-08	7.1935	3.2424e-07	SEITAN-BEEF; TOFU-SEITAN
3,5,6-Trichloro-4-hydrazino-2-pyridinecarboxylic acid	47.574	6.5256e-08	7.1854	3.278e-07	TOFU-BEEF; TOFU-SEITAN
9,12-Octadecadienal	46.277	8.04e-08	7.0947	4.0076e-07	SEITAN-BEEF; TOFU-SEITAN
Methyl 5-{[(2-chloroethyl)carbamoyl]amino}-1,2,4-thiadiazole-3-carboxylate	46.06	8.3308e-08	7.0793	4.1209e-07	TOFU-BEEF; TOFU-SEITAN
Cyclophosphamide	43.884	1.1974e-07	6.9218	5.8782e-07	SEITAN-BEEF; TOFU-BEEF
undecaethylene glycol	43.738	1.2277e-07	6.9109	5.9815e-07	TOFU-BEEF; TOFU-SEITAN
MFCD11041128	43.651	1.246e-07	6.9045	6.0256e-07	SEITAN-BEEF; TOFU-BEEF; TOFU-SEITAN
CLUPANODONIC ACID	43.443	1.2912e-07	6.889	6.1979e-07	SEITAN-BEEF; TOFU-SEITAN
4-(4-Morpholinylsulfonyl)-1-piperazinesulfonamide	42.698	1.4686e-07	6.8331	6.9974e-07	SEITAN-BEEF; TOFU-BEEF
C19 H37 N O P2	41.876	1.6964e-07	6.7705	8.0239e-07	SEITAN-BEEF; TOFU-BEEF; TOFU-SEITAN
2-((Allyloxy)carbonyl)-8-(tert-butoxycarbonyl)-2,8-diazaspiro[4.5]decane-3-carboxylic acid	41.721	1.7438e-07	6.7585	8.1882e-07	SEITAN-BEEF; TOFU-BEEF; TOFU-SEITAN
JR6600000	41.68	1.7566e-07	6.7553	8.1891e-07	TOFU-BEEF; TOFU-SEITAN
4-Methyl-2-[(3-methyl-2-{[(2,2,7,7-tetramethyltetrahydro-3aH-bis[1,3]dioxolo[4,5-b:4',5'-d]pyran-5-yl)carbonyl]amino}butanoyl)amino]pentanoic acid	41.468	1.8239e-07	6.739	8.4422e-07	SEITAN-BEEF; TOFU-BEEF
26-hydroxy-3,6,9,12,15,18,21,24-octaoxahexacosanoic acid	41.365	1.858e-07	6.731	8.5389e-07	SEITAN-BEEF; TOFU-BEEF
1-(3-Bromophenyl)tetrahydro-1H-thieno[3,4-d]imidazole-2(3H)-thione 5,5-dioxide	40.893	2.0221e-07	6.6942	9.1562e-07	TOFU-BEEF; TOFU-SEITAN
N,N-BIS(2-HYDROXYPROPYL)ETHANOLAMINE	40.868	2.0314e-07	6.6922	9.1562e-07	TOFU-BEEF; TOFU-SEITAN
Vigabatrin	40.859	2.0347e-07	6.6915	9.1562e-07	TOFU-BEEF; TOFU-SEITAN
5-Methyl-N,N'-bis[1-([1,2,4]triazolo[4,3-a]pyridin-3-yl)ethyl]-2,4-pyrimidinediamine	39.531	2.5944e-07	6.586	1.1594e-06	TOFU-BEEF; TOFU-SEITAN
Triethylene glycol monomethyl ether	39.4	2.6581e-07	6.5754	1.1798e-06	SEITAN-BEEF; TOFU-BEEF; TOFU-SEITAN
Laurophenone	38.854	2.9439e-07	6.5311	1.2977e-06	SEITAN-BEEF; TOFU-BEEF; TOFU-SEITAN
UQ1355000	38.584	3.0978e-07	6.5089	1.3563e-06	SEITAN-BEEF; TOFU-BEEF; TOFU-SEITAN
1-(3-Chloro-2-thienyl)-1,3-propanediamine	38.448	3.1783e-07	6.4978	1.3822e-06	TOFU-BEEF; TOFU-SEITAN
(Dodecylsulfonyl)acetonitrile	37.694	3.6717e-07	6.4351	1.5862e-06	TOFU-BEEF; TOFU-SEITAN
3-Hydroxy-3-(trifluoromethyl)-1-pyrrolidinecarboximidamide	37.583	3.7506e-07	6.4259	1.6095e-06	SEITAN-BEEF; TOFU-SEITAN
Diethylene glycol n-butyl ether	37.324	3.9438e-07	6.4041	1.6813e-06	TOFU-BEEF; TOFU-SEITAN
1-[(11Z,14Z)]-icosadienoyl-sn-glycero-3-phosphocholine	36.967	4.2284e-07	6.3738	1.7908e-06	TOFU-BEEF; TOFU-SEITAN
5-[(4-Cyclohexylphenoxy)methyl]-4-methyl-2-(1-piperidinylmethyl)-2,4-dihydro-3H-1,2,4-triazole-3-thione	36.771	4.3943e-07	6.3571	1.849e-06	TOFU-BEEF; TOFU-SEITAN
Guanylmelamine	36.601	4.5437e-07	6.3426	1.8996e-06	SEITAN-BEEF; TOFU-SEITAN
(2R)-1-{[(2-Aminoethoxy)(hydroxy)phosphoryl]oxy}-3-hydroxy-2-propanyl (11Z)-11-icosenoate	36.564	4.5769e-07	6.3394	1.9012e-06	SEITAN-BEEF; TOFU-BEEF
4-Fluoro-1-naphthoic acid	35.908	5.2153e-07	6.2827	2.1526e-06	TOFU-BEEF; TOFU-SEITAN
3-{[2-(Methoxycarbonyl)thieno[2,3-b]pyridin-3-yl]carbamoyl}-2-pyrazinecarboxylic acid	35.719	5.4166e-07	6.2663	2.2215e-06	SEITAN-BEEF; TOFU-BEEF; TOFU-SEITAN
C13 H29 N O7	35.408	5.7681e-07	6.239	2.3508e-06	SEITAN-BEEF; TOFU-BEEF
C21 H41 N O P2	35.289	5.9091e-07	6.2285	2.3932e-06	SEITAN-BEEF; TOFU-BEEF
N-Methylethanolamine phosphate	34.601	6.8029e-07	6.1673	2.7381e-06	TOFU-BEEF; TOFU-SEITAN
(6E)-N,N'-Dihydroxy[1,2,5]oxadiazolo[3,4-b]pyrazine-5,6-diamine	33.814	8.015e-07	6.0961	3.206e-06	SEITAN-BEEF; TOFU-SEITAN
1-[(8Z,11Z,14Z)-icosatrienoyl]-sn-glycero-3-phosphocholine	33.69	8.2269e-07	6.0848	3.2706e-06	SEITAN-BEEF; TOFU-BEEF
1-Adamantanol	33.634	8.3255e-07	6.0796	3.2896e-06	SEITAN-BEEF; TOFU-BEEF; TOFU-SEITAN
Heptenal	33.338	8.8628e-07	6.0524	3.4601e-06	SEITAN-BEEF; TOFU-BEEF
5,6-Dihydro-1H-pyrrolo[3,2,1-ij]quinoline-1,2(4H)-dione	33.338	8.8638e-07	6.0524	3.4601e-06	SEITAN-BEEF; TOFU-BEEF
Sesquimustard	33.038	9.449e-07	6.0246	3.6664e-06	TOFU-BEEF; TOFU-SEITAN
6-Methylnicotinic acid	33.002	9.5225e-07	6.0213	3.6729e-06	TOFU-BEEF; TOFU-SEITAN
4-[(E)-{4-[(Z)-(4-Amino-1,2,5-oxadiazol-3-yl)(hydroxyimino)methyl]-2,6-dimethyl-1-piperazinyl}(hydroxyimino)methyl]-1,2,5-oxadiazol-3-amine	32.693	1.0177e-06	5.9924	3.9022e-06	TOFU-BEEF; TOFU-SEITAN
1,4-Bis(hydroxymethyl)-1,4-cyclohexanediol	32.36	1.0938e-06	5.9611	4.1693e-06	SEITAN-BEEF; TOFU-SEITAN
Proline	32.08	1.1628e-06	5.9345	4.4064e-06	SEITAN-BEEF; TOFU-SEITAN
C11 H25 N5 O4	31.902	1.209e-06	5.9176	4.555e-06	TOFU-BEEF; TOFU-SEITAN
5-Azido-1H-tetrazole	31.491	1.3243e-06	5.878	4.9603e-06	TOFU-BEEF; TOFU-SEITAN
N-[(1-Isopropyl-3-pyrrolidinyl)methyl]-5,6-dimethyl-2-[(4-methyl-1-piperidinyl)methyl]thieno[2,3-d]pyrimidin-4-amine	31.283	1.3871e-06	5.8579	5.1658e-06	TOFU-BEEF; TOFU-SEITAN
Dimethyl-(5-nitro-tetrazol-2-ylmethyl)-amine	31.082	1.451e-06	5.8383	5.3729e-06	SEITAN-BEEF; TOFU-BEEF; TOFU-SEITAN
Tryptophan	30.909	1.5085e-06	5.8215	5.5539e-06	SEITAN-BEEF; TOFU-BEEF
1-[4-Biphenylyl(phenyl)methyl]-4-[(2E)-3-phenyl-2-propen-1-yl]piperazine	30.154	1.7913e-06	5.7468	6.5578e-06	SEITAN-BEEF; TOFU-SEITAN
5-Nitrilonorvaline	30.084	1.8205e-06	5.7398	6.6274e-06	SEITAN-BEEF; TOFU-BEEF; TOFU-SEITAN
N,N'-[(Phenylphosphinediyl)bis(methylene)]bis(4-methylaniline)	29.935	1.8841e-06	5.7249	6.8206e-06	SEITAN-BEEF; TOFU-SEITAN
C17 H33 N P2	29.803	1.9427e-06	5.7116	6.9937e-06	SEITAN-BEEF; TOFU-BEEF
N-[4-(4-Fluorophenyl)-3-methyl-1-(4-methylphenyl)-6-oxo-2,4,5,6-tetrahydro-1H-pyrazolo[3,4-b]pyridin-5-yl]benzamide	29.179	2.2476e-06	5.6483	8.033e-06	SEITAN-BEEF; TOFU-BEEF
2,7-Bis[2-(dimethylamino)ethyl]benzo[lmn][3,8]phenanthroline-1,3,6,8(2H,7H)-tetrone	29.163	2.2562e-06	5.6466	8.033e-06	SEITAN-BEEF; TOFU-BEEF
methylcytosine	28.838	2.4368e-06	5.6132	8.6288e-06	SEITAN-BEEF; TOFU-SEITAN
1,5-DAN	28.642	2.5537e-06	5.5928	8.9935e-06	SEITAN-BEEF; TOFU-BEEF
(2R)-4-Methyl-2-({[(3S,4R,5R)-2,3,4,5-tetrahydroxytetrahydro-2H-pyran-2-yl]methyl}amino)pentanoic acid (non-preferred name)	28.372	2.7246e-06	5.5647	9.5335e-06	SEITAN-BEEF; TOFU-SEITAN
L-alpha-lysophosphatidylcholine	28.354	2.7365e-06	5.5628	9.5335e-06	SEITAN-BEEF; TOFU-BEEF; TOFU-SEITAN
MFCD00133182	27.486	3.3808e-06	5.471	1.1715e-05	SEITAN-BEEF; TOFU-BEEF
Propamocarb	27.391	3.4609e-06	5.4608	1.1929e-05	SEITAN-BEEF; TOFU-BEEF
1-Oleoyl-sn-glycero-3-phosphocholine	26.962	3.8507e-06	5.4145	1.3202e-05	SEITAN-BEEF; TOFU-BEEF
3,5-Dinitro-2,6-pyrazinediamine	26.901	3.9101e-06	5.4078	1.3336e-05	SEITAN-BEEF; TOFU-SEITAN
C14-Carnitine	26.344	4.5015e-06	5.3466	1.5272e-05	SEITAN-BEEF; TOFU-BEEF
Lysine	26.133	4.7506e-06	5.3233	1.6033e-05	SEITAN-BEEF; TOFU-BEEF; TOFU-SEITAN
1H-1,2,4-Triazole-5-carbonyl chloride	25.915	5.0241e-06	5.2989	1.6785e-05	SEITAN-BEEF; TOFU-SEITAN
ortho-Phthalaldehyde	25.901	5.0426e-06	5.2973	1.6785e-05	SEITAN-BEEF; TOFU-BEEF; TOFU-SEITAN
Fluroxene	25.894	5.0512e-06	5.2966	1.6785e-05	SEITAN-BEEF; TOFU-BEEF
BIX 02565	25.721	5.2822e-06	5.2772	1.7464e-05	SEITAN-BEEF; TOFU-BEEF
2-(4-Chlorophenoxy)-N-[1-(1-dodecyl-1H-benzimidazol-2-yl)ethyl]acetamide	25.622	5.4208e-06	5.2659	1.7831e-05	SEITAN-BEEF; TOFU-SEITAN
BIBS39	25.246	5.9806e-06	5.2233	1.9573e-05	SEITAN-BEEF; TOFU-SEITAN
Thiomorpholine	25.209	6.038e-06	5.2191	1.9661e-05	SEITAN-BEEF; TOFU-BEEF
2,2,3-Trimethyl-4-{[1-(2,2,2-trifluoroethyl)-1H-tetrazol-5-yl]methyl}morpholine	24.954	6.4597e-06	5.1898	2.0929e-05	SEITAN-BEEF; TOFU-BEEF
1-(5-Chloro-2-thienyl)-1,3-propanediamine	24.568	7.1591e-06	5.1451	2.308e-05	TOFU-BEEF; TOFU-SEITAN
N-(3-Ethynylphenyl)-2-propynamide	24.276	7.7456e-06	5.1109	2.4847e-05	SEITAN-BEEF; TOFU-BEEF; TOFU-SEITAN
(2S,21S)-12,13-Dimethoxy-23-[(2R)-tetrahydro-2-furanylcarbonyl]-7,19,23-triazatetracyclo[19.3.1.1~11,15~.0~2,19~]hexacosa-11(26),12,14-triene-6,18-dione	23.34	1.0012e-05	4.9995	3.1959e-05	TOFU-BEEF; TOFU-SEITAN
N-[(2S,4R,6R)-2-Ethyl-6-heptyltetrahydro-2H-pyran-4-yl]acetamide	22.668	1.2095e-05	4.9174	3.7965e-05	SEITAN-BEEF; TOFU-BEEF
2-Isocyano-5-chloro-2'-fluorobenzophenone	22.663	1.2112e-05	4.9168	3.7965e-05	TOFU-BEEF; TOFU-SEITAN
4-(5-Amino-1,3,4-oxadiazol-2-yl)-1,2,5-oxadiazol-3-amine	22.658	1.2128e-05	4.9162	3.7965e-05	TOFU-BEEF; TOFU-SEITAN
Linoleyl alcohol	22.441	1.2903e-05	4.8893	4.0198e-05	TOFU-BEEF; TOFU-SEITAN
1-Palmitoyl-2-hydroxy-sn-glycero-3-PE	21.69	1.6041e-05	4.7948	4.9734e-05	TOFU-BEEF; TOFU-SEITAN
BHQ	21.665	1.6158e-05	4.7916	4.986e-05	SEITAN-BEEF; TOFU-SEITAN
UNII:W9EN9DLM98	21.516	1.6882e-05	4.7726	5.1847e-05	SEITAN-BEEF; TOFU-BEEF
3-Carboxyindole	21.229	1.8384e-05	4.7356	5.6191e-05	SEITAN-BEEF; TOFU-BEEF
Cytosine	20.953	1.996e-05	4.6998	6.0724e-05	SEITAN-BEEF; TOFU-BEEF
3,6,9,12,15,18-Hexaoxanonadecan-1-ol	20.864	2.0506e-05	4.6881	6.2093e-05	SEITAN-BEEF; TOFU-BEEF
Inspra	20.762	2.1144e-05	4.6748	6.3727e-05	SEITAN-BEEF; TOFU-SEITAN
1-(3-Aminopropyl)-2-pyrrolidone	20.14	2.5573e-05	4.5922	7.672e-05	TOFU-BEEF; TOFU-SEITAN
2'-[3-(Difluoromethoxy)phenyl]-1-(1,2,3,4-tetrahydro-1-naphthalenyl)-1',10b'-dihydrospiro[piperidine-4,5'-pyrazolo[1,5-c][1,3]benzoxazine]	20.097	2.5918e-05	4.5864	7.7395e-05	SEITAN-BEEF; TOFU-SEITAN
1-[(9Z)-hexadecenoyl]-sn-glycero-3-phosphocholine	20.032	2.644e-05	4.5777	7.8546e-05	SEITAN-BEEF; TOFU-BEEF; TOFU-SEITAN
N-(2-{Butyl[(1-methyl-1H-pyrrol-2-yl)methyl]amino}-2-oxoethyl)-3-chloro-N-(3-methoxypropyl)-2,2-dimethylpropanamide	20.019	2.6546e-05	4.576	7.8546e-05	TOFU-BEEF; TOFU-SEITAN
2-Isopropyl-5-methylbenzoic acid	19.922	2.736e-05	4.5629	8.0589e-05	TOFU-BEEF; TOFU-SEITAN
Boc-Asp(ocHx)-OH	19.8	2.8418e-05	4.5464	8.3135e-05	SEITAN-BEEF; TOFU-BEEF
Cinnamaldehyde	19.793	2.8481e-05	4.5454	8.3135e-05	TOFU-BEEF; TOFU-SEITAN
N(tau)-Methyl-L-histidine	19.745	2.8912e-05	4.5389	8.4012e-05	SEITAN-BEEF; TOFU-BEEF
3-Phenyl-2H-azirene-2-carbaldehyde	19.585	3.04e-05	4.5171	8.7944e-05	SEITAN-BEEF; TOFU-BEEF
1,3,5-Norcaratriene	19.29	3.338e-05	4.4765	9.6134e-05	SEITAN-BEEF; TOFU-BEEF
4,5-Diazido-2-imidazolidinone	19.091	3.5567e-05	4.449	0.00010198	SEITAN-BEEF; TOFU-SEITAN
Aniline	18.962	3.708e-05	4.4309	0.00010585	TOFU-BEEF; TOFU-SEITAN
N-[(4-Methyl-2-propyl-1,3-thiazol-5-yl)methyl]-1-propanesulfonamide	18.675	4.0681e-05	4.3906	0.00011562	SEITAN-BEEF; TOFU-BEEF
C6 H24 N9 O P	18.091	4.929e-05	4.3072	0.00013947	SEITAN-BEEF; TOFU-BEEF
3-(Ethylthio)propanenitrile	17.892	5.268e-05	4.2784	0.00014842	SEITAN-BEEF; TOFU-SEITAN
2-Methyl-2-propanyl [3-methyl-1-(3-{methyl[5-(4,4,5,5-tetramethyl-1,3,2-dioxaborolan-2-yl)-2-pyrimidinyl]amino}-1-pyrrolidinyl)-1-oxo-2-butanyl]carbamate	17.866	5.3132e-05	4.2746	0.00014905	TOFU-BEEF; TOFU-SEITAN
N-(2-Hydroxypropyl) methacrylamide	17.223	6.6085e-05	4.1799	0.00018458	SEITAN-BEEF; TOFU-BEEF; TOFU-SEITAN
MFCD08272985	17.085	6.9287e-05	4.1594	0.00019269	SEITAN-BEEF; TOFU-BEEF
1-t-butyl-4-ethylbenzene	17.07	6.9644e-05	4.1571	0.00019286	SEITAN-BEEF; TOFU-BEEF
C2 H3 P S	16.941	7.2823e-05	4.1377	0.0002008	SEITAN-BEEF; TOFU-BEEF
4,4'-(1-Methyl-1H-1,2,4-triazole-3,5-diyl)bis(1,2,5-oxadiazol-3-amine)	16.746	7.7947e-05	4.1082	0.00021403	TOFU-BEEF; TOFU-SEITAN
3-Chloro-1,1,1-trifluoro-2-iodopropane	16.36	8.9295e-05	4.0492	0.00024377	SEITAN-BEEF; TOFU-BEEF
1,8-Octanediylbis(trichlorosilane)	16.353	8.9533e-05	4.048	0.00024377	TOFU-BEEF; TOFU-SEITAN
1-[2-(Diethylamino)ethyl]-3-[3-(diethylamino)propyl]-1-[(6-ethoxy-2-oxo-1,2-dihydro-3-quinolinyl)methyl]thiourea	16.227	9.3642e-05	4.0285	0.00025389	SEITAN-BEEF; TOFU-BEEF
N-(5-Isopropyl-1H-1,2,4-triazol-3-yl)tetrazolo[1,5-a]pyridine-6-carboxamide	16.115	9.7452e-05	4.0112	0.00026312	SEITAN-BEEF; TOFU-SEITAN
Lactic Acid	16.005	0.00010136	3.9941	0.00027254	SEITAN-BEEF; TOFU-BEEF
2-[(E)-2-(2-Furyl)vinyl]-1-(1-phenylethyl)-1H-benzimidazole	15.985	0.00010211	3.9909	0.00027343	SEITAN-BEEF; TOFU-BEEF
2-METHYL-1-TETRALONE	15.712	0.00011274	3.9479	0.00030064	TOFU-BEEF; TOFU-SEITAN
Pellitorin	15.606	0.00011718	3.9311	0.00031121	SEITAN-BEEF; TOFU-SEITAN
4-Isopropyl-3'-(methylsulfonyl)-1,1'-bi(cyclohexyl)-1-amine	15.36	0.00012826	3.8919	0.00033922	TOFU-BEEF; TOFU-SEITAN
2-({1-[2-(2,6-Dimethyl-1-piperidinyl)-2-oxoethyl]-1H-benzimidazol-2-yl}sulfanyl)-N,N-diisopropylacetamide	15.243	0.00013392	3.8732	0.00035275	SEITAN-BEEF; TOFU-BEEF
(E)-parinaric acid	14.822	0.0001568	3.8047	0.00041136	SEITAN-BEEF; TOFU-SEITAN
MFCD00027192	14.474	0.00017901	3.7471	0.00046774	TOFU-BEEF; TOFU-SEITAN
Sebacic acid	14.399	0.00018425	3.7346	0.0004779	SEITAN-BEEF; TOFU-BEEF
(Azidomethyl)carbamic azide	14.397	0.00018437	3.7343	0.0004779	SEITAN-BEEF; TOFU-SEITAN
MFCD13184990	14.283	0.00019269	3.7151	0.00049747	TOFU-BEEF; TOFU-SEITAN
Ethyl 4-methyl-2-({[(5-methyl-1,3,4-thiadiazol-2-yl)sulfanyl]acetyl}amino)-1,3-thiazole-5-carboxylate	14.18	0.00020053	3.6978	0.00051564	SEITAN-BEEF; TOFU-BEEF
(2R)-2-Ammonio-3-(1-methyl-1H-imidazol-4-yl)propanoate	14.008	0.00021442	3.6687	0.00054918	SEITAN-BEEF; TOFU-SEITAN
5-Methoxy-4-(2-methoxyethoxy)-N-(2-methoxyethyl)-2-nitro-N-(3-pentanyl)benzamide	13.993	0.00021567	3.6662	0.00055022	SEITAN-BEEF; TOFU-BEEF; TOFU-SEITAN
Methyl 3-{(2E)-2-[1-(4-chloro-2,5-difluorophenyl)ethylidene]hydrazino}-4-methyl-2-thiophenecarboxylate	13.957	0.00021873	3.6601	0.00055583	SEITAN-BEEF; TOFU-BEEF
Diethylene glycol	13.763	0.00023607	3.627	0.00059755	SEITAN-BEEF; TOFU-BEEF
3-Azido-5-ethyl-4H-1,2,4-triazol-4-amine	13.589	0.00025302	3.5968	0.00063796	TOFU-BEEF; TOFU-SEITAN
ET8750000	13.549	0.00025703	3.59	0.00064558	SEITAN-BEEF; TOFU-SEITAN
1-(3-Buten-1-yn-1-yl)-2-isocyanatobenzene	12.847	0.00034166	3.4664	0.00085481	SEITAN-BEEF; TOFU-BEEF
2,3-Dihydroxypropyl 2-[(5Z,8Z,11Z,14Z)-5,8,11,14-icosatetraenoylamino]ethyl hydrogen phosphate	12.793	0.00034939	3.4567	0.00087079	SEITAN-BEEF; TOFU-BEEF
3-Butenoic acid, 4-(methylthio)-, (E)-	12.626	0.00037443	3.4266	0.00092961	TOFU-BEEF; TOFU-SEITAN
3,5-DI-TERT-BUTYL-4-HYDROXYACETOPHENONE	12.39	0.00041334	3.3837	0.0010223	SEITAN-BEEF; TOFU-SEITAN
Naphthalen-2-amine	12.362	0.00041828	3.3785	0.0010306	SEITAN-BEEF; TOFU-BEEF
1-[sec-Butyl(2-thienylmethyl)amino]-3-isobutoxy-2-propanol	12.303	0.00042882	3.3677	0.0010525	TOFU-BEEF; TOFU-SEITAN
(Nitroimino)dimethanol	12.174	0.00045283	3.3441	0.0011073	SEITAN-BEEF; TOFU-BEEF
5-[(3-Fluoropropyl)sulfanyl]-4-methyl-4H-1,2,4-triazol-3-amine	12.065	0.00047446	3.3238	0.0011558	SEITAN-BEEF; TOFU-SEITAN
A-12(13)-EpODE	11.591	0.00058217	3.2349	0.0014129	SEITAN-BEEF; TOFU-SEITAN
NL3680000	11.429	0.00062501	3.2041	0.0015112	SEITAN-BEEF
1-Piperideine	11.171	0.00070093	3.1543	0.0016885	TOFU-BEEF; TOFU-SEITAN
Benzaldehyde	11.086	0.00072795	3.1379	0.0017471	SEITAN-BEEF; TOFU-BEEF
6-Chloro-2-(trimethylsilyl)furo[3,2-b]pyridine	11.014	0.00075182	3.1239	0.0017977	SEITAN-BEEF; TOFU-BEEF
Isobutyraldehyde	10.972	0.00076645	3.1155	0.0018259	TOFU-BEEF
Methionine	10.957	0.00077159	3.1126	0.0018315	TOFU-BEEF; TOFU-SEITAN
9-KODE	10.913	0.00078701	3.104	0.0018613	SEITAN-BEEF
MFCD01184998	10.816	0.00082216	3.085	0.0019373	SEITAN-BEEF; TOFU-BEEF
Norvaline	10.744	0.00084978	3.0707	0.0019951	SEITAN-BEEF; TOFU-BEEF
Alanine	10.717	0.00086006	3.0655	0.002012	SEITAN-BEEF; TOFU-BEEF
Ethyl 4-pyrimidinecarboxylate	10.629	0.00089561	3.0479	0.0020876	TOFU-BEEF; TOFU-SEITAN
(5E,8E,11E,14E)-5,8,11,14,19-Icosapentaenoic acid	10.599	0.00090787	3.042	0.0021086	TOFU-BEEF; TOFU-SEITAN
13S-hydroxyoctadecadienoic acid	10.548	0.00092963	3.0317	0.0021514	SEITAN-BEEF; TOFU-SEITAN
2-Methyl-2-[(methylamino)methyl]-1,3-propanediol	10.293	0.001046	2.9805	0.0024121	SEITAN-BEEF; TOFU-BEEF
(1Z)-1,2-Dichloro-3-[(trifluoromethyl)sulfonyl]-1-propene	10.258	0.0010634	2.9733	0.0024404	SEITAN-BEEF; TOFU-BEEF
UNC669	10.253	0.0010658	2.9723	0.0024404	SEITAN-BEEF; TOFU-BEEF
Decylbenzene	10.064	0.0011647	2.9338	0.0026575	SEITAN-BEEF
3-Amino-5-Tert-Butylthiophene-2-Carboxamide	9.9961	0.0012028	2.9198	0.0027349	TOFU-BEEF; TOFU-SEITAN
N-Methyl-N-(2-oxiranylmethyl)cyclohexanamine	9.9799	0.0012121	2.9165	0.0027462	TOFU-BEEF; TOFU-SEITAN
Palmitoylcarnitine	9.8874	0.0012666	2.8974	0.0028597	TOFU-BEEF; TOFU-SEITAN
Methallylamine	9.8536	0.0012871	2.8904	0.0028961	TOFU-BEEF; TOFU-SEITAN
Dibutyl phthalate	9.8432	0.0012936	2.8882	0.002899	TOFU-BEEF
3-Methylbutanoic acid	9.837	0.0012974	2.8869	0.002899	TOFU-BEEF
C9 H6	9.8229	0.0013062	2.884	0.0029086	SEITAN-BEEF; TOFU-BEEF
leucoline	9.7161	0.0013748	2.8618	0.003051	SEITAN-BEEF; TOFU-BEEF
NR0140000	9.6955	0.0013885	2.8574	0.0030709	SEITAN-BEEF; TOFU-BEEF
Valdecoxib	9.6179	0.0014414	2.8412	0.0031771	SEITAN-BEEF; TOFU-BEEF
DECYL GALLATE	9.4668	0.0015512	2.8093	0.0034073	SEITAN-BEEF; TOFU-BEEF
2,5,7-Trioxabicyclo[4.1.0]heptane	9.4352	0.0015753	2.8026	0.0034486	SEITAN-BEEF; TOFU-BEEF
Xanthine	9.3512	0.0016413	2.7848	0.0035811	SEITAN-BEEF; TOFU-BEEF
1-Stearoyl-2-hydroxy-sn-glycero-3-PE	9.2058	0.0017631	2.7537	0.003834	TOFU-BEEF; TOFU-SEITAN
C19 H37 N P2	9.0697	0.0018864	2.7244	0.0040882	SEITAN-BEEF; TOFU-BEEF
Cumene	9.0436	0.0019111	2.7187	0.004128	SEITAN-BEEF
LysoPC(18:3(9Z,12Z,15Z))	9.0341	0.0019201	2.7167	0.0041337	TOFU-BEEF; TOFU-SEITAN
Lupinine	8.9684	0.0019843	2.7024	0.0042577	TOFU-SEITAN
NSC 78007	8.789	0.0021718	2.6632	0.0046447	SEITAN-BEEF; TOFU-BEEF
MFCD00037583	8.5579	0.002443	2.6121	0.0052074	TOFU-BEEF; TOFU-SEITAN
{4-[5-(Adamantan-1-yl)-1H-1,2,3-triazol-1-yl]phenyl}[4-(2-methoxyphenyl)-1-piperazinyl]methanone	8.3974	0.0026535	2.5762	0.0056377	SEITAN-BEEF; TOFU-SEITAN
12-Crown-4	8.3456	0.0027257	2.5645	0.0057721	SEITAN-BEEF
Palmitelaidic acid	8.2687	0.0028369	2.5472	0.0059881	TOFU-SEITAN
2,5,8,11,14-Pentaoxahexadecan-16-ol	8.1384	0.0030371	2.5175	0.0063897	SEITAN-BEEF; TOFU-BEEF
(2E)-3-(Methylsulfanyl)-2-propen-1-amine	7.9561	0.0033438	2.4758	0.0070123	TOFU-BEEF; TOFU-SEITAN
ETH 1117	7.8022	0.0036299	2.4401	0.0075877	TOFU-BEEF
(7Z)-4-Hydrazino-7-hydrazono-3-methyl-6,7-dihydro[1,2]oxazolo[4,5-d]pyridazine	7.5003	0.0042731	2.3693	0.0089035	SEITAN-BEEF; TOFU-SEITAN
N-[(CYCLOHEXYLCARBAMOYL)AMINO]DODECANAMIDE	7.2658	0.0048609	2.3133	0.010096	SEITAN-BEEF; TOFU-BEEF
Queen Bee Acid	7.2582	0.0048812	2.3115	0.010104	TOFU-BEEF
1-Linoleoyl-2-Hydroxy-sn-glycero-3-PC	7.2527	0.0048962	2.3101	0.010104	TOFU-BEEF
Choline Alfoscerate	7.2168	0.0049946	2.3015	0.010275	TOFU-BEEF
Platelet-activating factor	7.2103	0.0050125	2.2999	0.010279	SEITAN-BEEF; TOFU-SEITAN
12,13-DiHOME	7.1417	0.0052076	2.2834	0.010645	SEITAN-BEEF; TOFU-SEITAN
1,2,3,4-Tetramethylcyclopentadiene	7.0852	0.0053745	2.2697	0.010952	TOFU-BEEF
4-Cyclohexyl-5-phenyl-2-(1-piperidinylmethyl)-2,4-dihydro-3H-1,2,4-triazole-3-thione	6.9234	0.0058865	2.2301	0.011958	SEITAN-BEEF; TOFU-BEEF
p-Tolyldiethanolamine	6.75	0.006496	2.1874	0.013154	SEITAN-BEEF; TOFU-SEITAN
2'-Deoxycytidine	6.7345	0.0065539	2.1835	0.01323	SEITAN-BEEF; TOFU-BEEF
1-Oleoyl-2-hydroxy-sn-glycero-3-PE	6.6199	0.0069997	2.1549	0.014086	SEITAN-BEEF
trifluoroethane	6.5977	0.0070899	2.1494	0.014224	TOFU-BEEF
2-(4-Methoxy-2,2,6,6-tetramethyl-1-piperidinyl)ethyl 4-oxopentanoate	6.5586	0.0072519	2.1395	0.014447	TOFU-BEEF; TOFU-SEITAN
N-(n-Propyl)-phenothiazine	6.5574	0.0072567	2.1393	0.014447	TOFU-SEITAN
mephenesin	6.5548	0.0072679	2.1386	0.014447	SEITAN-BEEF; TOFU-BEEF
1,4-Cyclohexadiene	6.5367	0.0073441	2.1341	0.014554	SEITAN-BEEF
MP7360000	6.35	0.0081884	2.0868	0.016177	TOFU-BEEF
C H3 O2 P S2	6.2375	0.008749	2.058	0.017232	SEITAN-BEEF; TOFU-SEITAN
Phenol	6.2041	0.0089234	2.0495	0.017522	TOFU-BEEF
Benzophenone	6.1192	0.0093848	2.0276	0.01828	TOFU-BEEF
3-Hydroxypregn-5-en-20-one	6.1187	0.0093877	2.0274	0.01828	TOFU-BEEF
3-Methylbutyl {anilino[4-(dimethylamino)phenyl]methyl}[4-(dimethylamino)phenyl]phosphinate	6.1176	0.0093938	2.0272	0.01828	SEITAN-BEEF; TOFU-SEITAN
(2E,4E)-5-[(1S,2S,4aR,6S,8R,8aS)-6-(Hydroxymethyl)-2,8-dimethyl-1,2,4a,5,6,7,8,8a-octahydro-1-naphthalenyl]-2,4-pentadienoic acid	6.06	0.0097221	2.0122	0.018862	SEITAN-BEEF; TOFU-BEEF
Aminopotentidine	6.0445	0.0098127	2.0082	0.018981	TOFU-BEEF
N,N'-(3,3'-Dimethoxy-4,4'-biphenyldiyl)bis(3-hydroxy-4,7,7-trimethylbicyclo[2.2.1]heptane-1-carboxamide)	5.9744	0.010234	1.99	0.019736	TOFU-SEITAN
C12E4	5.9452	0.010415	1.9823	0.020027	TOFU-BEEF; TOFU-SEITAN
PBT-1033	5.913	0.010619	1.9739	0.020359	SEITAN-BEEF; TOFU-SEITAN
MFCD01320532	5.7694	0.011586	1.9361	0.022146	SEITAN-BEEF; TOFU-SEITAN
12-Aminolauric Acid	5.7636	0.011627	1.9345	0.022159	TOFU-BEEF; TOFU-SEITAN
(1E,6bR)-1-[(6bR)-Octahydrocyclopenta[cd]pentalen-1(2H)-ylidene]decahydrocyclopenta[cd]pentalene	5.7205	0.011937	1.9231	0.022684	SEITAN-BEEF; TOFU-BEEF
Traumatin	5.6764	0.012264	1.9114	0.023236	SEITAN-BEEF
2-Ethylhexyl nitrate	5.6432	0.012516	1.9025	0.023645	TOFU-BEEF
3-Ethyl-o-xylene	5.6114	0.012763	1.894	0.024042	SEITAN-BEEF; TOFU-BEEF
Benzylideneacetone	5.5863	0.012962	1.8873	0.024347	TOFU-BEEF
C2 H8 N4 O2	5.5416	0.013325	1.8753	0.024956	SEITAN-BEEF
Trimethylamine N-oxide	5.4387	0.014204	1.8476	0.026526	TOFU-BEEF
Cyclohexanebutyric acid	5.3936	0.01461	1.8354	0.027205	TOFU-BEEF
1-Nitrosopiperidine	5.3109	0.015388	1.8128	0.028571	TOFU-BEEF; TOFU-SEITAN
3-Phenylpropanoic acid	5.2773	0.015717	1.8036	0.029099	TOFU-BEEF
Linoleamide	5.2538	0.015951	1.7972	0.029449	SEITAN-BEEF
C12E3	5.1543	0.016989	1.7698	0.031226	TOFU-BEEF; TOFU-SEITAN
Elaidamide	5.1524	0.017011	1.7693	0.031226	TOFU-BEEF
Acetanilide	5.0762	0.017857	1.7482	0.032687	SEITAN-BEEF
4-[Chloro(dimethyl)silyl]-2-methylbutanenitrile	5.0037	0.018707	1.728	0.034147	SEITAN-BEEF
2-Bromo-1-(4,5-dihydro-3-furanyl)-2,2-difluoroethanone	4.9478	0.019392	1.7124	0.035297	TOFU-BEEF
Tyrosine	4.8978	0.020029	1.6983	0.036356	TOFU-BEEF
MFCD09867746	4.8494	0.020668	1.6847	0.03741	SEITAN-BEEF
1-linoleoyl-sn-glycero-3-phosphoethanolamine	4.8116	0.021183	1.674	0.038236	TOFU-BEEF
MFCD01862292	4.7008	0.022775	1.6425	0.040995	SEITAN-BEEF; TOFU-BEEF
PALGLY	4.6701	0.023239	1.6338	0.041715	TOFU-SEITAN
p-Xylene	4.6376	0.023743	1.6245	0.042501	SEITAN-BEEF; TOFU-SEITAN
Hexaethyleneglycol	4.617	0.024069	1.6185	0.042966	TOFU-BEEF
Cyclohexanone	4.5672	0.024876	1.6042	0.04419	TOFU-BEEF
Toluene	4.5663	0.024891	1.604	0.04419	SEITAN-BEEF
N-Hexyl-3,6,9-trioxa-12-azaoctadecan-1-amine	4.5002	0.026009	1.5849	0.046049	TOFU-BEEF
1-arachidonoyl-sn-glycero-3-phosphocholine	4.4898	0.02619	1.5819	0.046242	TOFU-BEEF
N-Dodecylacrylamide	4.4698	0.026542	1.5761	0.046737	TOFU-BEEF
FG7175000	4.4051	0.027717	1.5572	0.048655	SEITAN-BEEF
di-tert-butyl 2,8-diazaspiro[4.5]decane-2,8-dicarboxylate	4.4017	0.027782	1.5562	0.048655	TOFU-BEEF
4,4,4-Trifluorobutanol	4.3823	0.028146	1.5506	0.04916	TOFU-BEEF
Indole-3-acetic acid	4.3728	0.028325	1.5478	0.049341	TOFU-SEITAN
ETHYL-2-PYRROLOYL-ACETATE	4.3605	0.028561	1.5442	0.049619	TOFU-BEEF

## Sheet: ANOVA_Urine
Columna1	f.value	p.value	-log10(p)	FDR	Tukey's HSD
Equol	182.12	1.1389e-12	11.944	1.1719e-09	TOFU-BEEF; TOFU-SEITAN
2-Acrylamido-2-methyl-1-propane sulfonic acid	111.89	7.0267e-11	10.153	3.6152e-08	SEITAN-BEEF; TOFU-BEEF; TOFU-SEITAN
C5 H5 P S2	96.354	2.4229e-10	9.6157	6.9532e-08	TOFU-BEEF; TOFU-SEITAN
1-[3-(1,1-Dioxido-1,2-thiazolidin-2-yl)propanoyl]-4-methoxyproline	95.081	2.7029e-10	9.5682	6.9532e-08	SEITAN-BEEF; TOFU-SEITAN
oxazolidinone	92.34	3.4369e-10	9.4638	7.0731e-08	TOFU-BEEF; TOFU-SEITAN
L-alpha-Aspartyl-L-phenylalanine	88.66	4.7942e-10	9.3193	8.2221e-08	TOFU-BEEF; TOFU-SEITAN
N-{2-[(2-Methoxyethyl)amino]ethyl}-1-methyl-5-nitro-1H-pyrrole-2-carboxamide	78.648	1.2691e-09	8.8965	1.833e-07	TOFU-BEEF; TOFU-SEITAN
Threonine	77.527	1.425e-09	8.8462	1.833e-07	SEITAN-BEEF; TOFU-BEEF
GU6490000	72.866	2.3455e-09	8.6298	2.6817e-07	SEITAN-BEEF; TOFU-BEEF; TOFU-SEITAN
Dimedone	69.194	3.545e-09	8.4504	3.6478e-07	SEITAN-BEEF; TOFU-BEEF; TOFU-SEITAN
6-Cyclobutyl-6-oxohexanoic acid	67.888	4.1255e-09	8.3845	3.8592e-07	TOFU-BEEF; TOFU-SEITAN
Bicyclo[3.3.1]nonane-3-carboxylic acid	58.655	1.3047e-08	7.8845	1.1187e-06	TOFU-BEEF; TOFU-SEITAN
1-Allyl-3-(2,2-diethoxyethyl)urea	53.72	2.5796e-08	7.5885	2.0418e-06	SEITAN-BEEF; TOFU-SEITAN
(1,1-Dioxido-3-oxo-1,2-benzothiazol-2(3H)-yl)acetic acid	53.193	2.7829e-08	7.5555	2.0454e-06	SEITAN-BEEF; TOFU-SEITAN
5-Hydroxy-3-piperidinecarboxylic acid	52.104	3.2625e-08	7.4865	2.2381e-06	SEITAN-BEEF; TOFU-BEEF; TOFU-SEITAN
Morinidazole	50.652	4.0508e-08	7.3925	2.6052e-06	SEITAN-BEEF; TOFU-BEEF; TOFU-SEITAN
4-Hydroxy-5-methoxy-4-[2-methyl-3-(3-methyl-2-buten-1-yl)-2-oxiranyl]-1-oxaspiro[2.5]octan-6-one	47.583	6.5164e-08	7.186	3.8471e-06	TOFU-BEEF; TOFU-SEITAN
MFCD00462533	47.381	6.7296e-08	7.172	3.8471e-06	TOFU-BEEF; TOFU-SEITAN
1-(p-Tolyl)-1H-pyrazolo[3,4-d]pyrimidine-4,6-diol	45.603	8.9789e-08	7.0468	4.757e-06	SEITAN-BEEF; TOFU-BEEF; TOFU-SEITAN
2-(1,1-Dioxidotetrahydro-3-thiophenyl)-N-(4-methyl-1,3-thiazol-2-yl)acetamide	45.426	9.2458e-08	7.0341	4.757e-06	TOFU-BEEF; TOFU-SEITAN
diproqualone	43.109	1.3676e-07	6.864	6.4181e-06	TOFU-BEEF; TOFU-SEITAN
1,5-Anhydro-4-[(butylsulfonyl)amino]-2,4-dideoxy-3-O-(3-methyl-2-buten-1-yl)-D-erythro-pentitol	42.871	1.4251e-07	6.8462	6.4181e-06	TOFU-BEEF; TOFU-SEITAN
Diethylol dimethyl hydantoin	42.657	1.4791e-07	6.83	6.4181e-06	TOFU-BEEF; TOFU-SEITAN
N-[2-(2,6-Dimethoxyphenoxy)ethyl]acetamide	42.589	1.4969e-07	6.8248	6.4181e-06	TOFU-BEEF; TOFU-SEITAN
1,1'-(1,4-Piperazinediyl)bis(2-ethoxyethanone)	42.148	1.6169e-07	6.7913	6.6553e-06	TOFU-BEEF; TOFU-SEITAN
UW7525000	41.474	1.8222e-07	6.7394	7.2117e-06	TOFU-BEEF; TOFU-SEITAN
1-azacyclohepta-2,4,6,7-tetraene-4-carboxylic acid	40.385	2.2175e-07	6.6541	8.4511e-06	TOFU-BEEF; TOFU-SEITAN
3,5-Dihydro-4H-pyrazolo[3,4-d]pyrimidin-4-one	38.077	3.4114e-07	6.4671	1.2537e-05	SEITAN-BEEF; TOFU-SEITAN
N-[5-(Carbamoylamino)pentanoyl]-beta-alanine	37.647	3.7049e-07	6.4312	1.2986e-05	SEITAN-BEEF; TOFU-SEITAN
Ethyl 4-amino-2-(methylthio)-5-thiazolecarboxylate	37.535	3.786e-07	6.4218	1.2986e-05	SEITAN-BEEF; TOFU-SEITAN
2-[(2S,3R,4S,5R)-3,4-Dihydroxy-5-{[(2-pyridinylmethyl)amino]methyl}tetrahydro-2-furanyl]-N-(2-methoxyethyl)acetamide	37.365	3.9129e-07	6.4075	1.2988e-05	TOFU-BEEF; TOFU-SEITAN
4-Methyl-2-azetidinone	37.17	4.0638e-07	6.3911	1.3068e-05	TOFU-BEEF; TOFU-SEITAN
2,6-Dimethyl-3-nitro-4-pyridinol	36.384	4.7434e-07	6.3239	1.4404e-05	SEITAN-BEEF; TOFU-BEEF
tert-Butyl 2-isopropyl-4-oxopiperidine-1-carboxylate	36.287	4.835e-07	6.3156	1.4404e-05	TOFU-BEEF; TOFU-SEITAN
(E)-di-tert-butyl diazene-1,2-dicarboxylate	36.221	4.8993e-07	6.3099	1.4404e-05	TOFU-BEEF; TOFU-SEITAN
Coumarin	34.807	6.5203e-07	6.1857	1.8637e-05	SEITAN-BEEF; TOFU-SEITAN
1-[2-(Methylsulfonyl)ethyl]-4-propyl-4-piperidinecarboxylic acid	33.956	7.7799e-07	6.109	2.1127e-05	TOFU-BEEF; TOFU-SEITAN
Butyl 2,4-dihydroxy-6-methyl-5-nitronicotinate	33.942	7.802e-07	6.1078	2.1127e-05	SEITAN-BEEF; TOFU-BEEF
cis-fenpropimorph	33.334	8.8714e-07	6.052	2.2951e-05	SEITAN-BEEF; TOFU-BEEF; TOFU-SEITAN
N-(1,3-Dihydroxy-2-propanyl)-4-methoxy-3-nitrobenzamide	33.307	8.9216e-07	6.0496	2.2951e-05	SEITAN-BEEF; TOFU-BEEF; TOFU-SEITAN
N-Methyl-N-[2-(tetrahydro-2H-pyran-2-yl)ethyl]-1-butanesulfonamide	33.113	9.2992e-07	6.0316	2.3339e-05	TOFU-BEEF; TOFU-SEITAN
(3,4-dimethoxyphenyl)alanine	32.649	1.0275e-06	5.9882	2.5173e-05	TOFU-BEEF; TOFU-SEITAN
LU3453000	31.323	1.3748e-06	5.8617	3.2299e-05	TOFU-BEEF; TOFU-SEITAN
N-[(3S,3aS,8S,9S,9aS,9bS)-3,5a,9-Trimethyl-2-oxododecahydronaphtho[1,2-b]furan-8-yl]methanesulfonamide	31.21	1.4099e-06	5.8508	3.2299e-05	TOFU-BEEF; TOFU-SEITAN
Stiripentol	31.103	1.4442e-06	5.8404	3.2299e-05	TOFU-BEEF; TOFU-SEITAN
Hexanamide	31.09	1.4484e-06	5.8391	3.2299e-05	SEITAN-BEEF; TOFU-BEEF
Diethyl 4-methoxyphenyl malonate	31.008	1.4753e-06	5.8311	3.2299e-05	TOFU-BEEF; TOFU-SEITAN
4-Oxo-3(4H)-quinazolinebutanoic acid	30.908	1.509e-06	5.8213	3.2349e-05	TOFU-BEEF; TOFU-SEITAN
(2Z,4Z)-2,5-Dihydroxy-6-oxo-2,4-hexadienoic acid	30.7	1.5816e-06	5.8009	3.3214e-05	TOFU-BEEF; TOFU-SEITAN
Glutaric anhydride	29.697	1.9912e-06	5.7009	4.0978e-05	TOFU-BEEF; TOFU-SEITAN
1-{[4-(1H-Tetrazol-1-yl)butanoyl]amino}cyclopentanecarboxylic acid	29.515	2.0775e-06	5.6825	4.1852e-05	SEITAN-BEEF; TOFU-BEEF
Methyl 5-butyryl-2,2-dimethyl-4,6-dioxocyclohexanecarboxylate	29.438	2.115e-06	5.6747	4.1852e-05	TOFU-BEEF; TOFU-SEITAN
Musk Tebetine	29.26	2.2052e-06	5.6566	4.2814e-05	TOFU-BEEF; TOFU-SEITAN
MFCD22201533	28.881	2.4121e-06	5.6176	4.5514e-05	TOFU-BEEF; TOFU-SEITAN
tert-Butyl hydrazodiformate	28.845	2.4327e-06	5.6139	4.5514e-05	SEITAN-BEEF; TOFU-SEITAN
Methyl N-acetylhistidinate	28.317	2.7604e-06	5.559	4.9842e-05	SEITAN-BEEF; TOFU-BEEF
N-Methylpyrrolidone	28.317	2.7609e-06	5.5589	4.9842e-05	TOFU-BEEF; TOFU-SEITAN
1,3-Adamantanediacetic acid	28.211	2.8323e-06	5.5479	5.025e-05	TOFU-BEEF; TOFU-SEITAN
N,N,N'-Tris(2-methoxyethyl)-5-nitro-4,6-pyrimidinediamine	27.964	3.0073e-06	5.5218	5.245e-05	TOFU-BEEF; TOFU-SEITAN
3-AB	27.875	3.0731e-06	5.5124	5.2703e-05	TOFU-BEEF; TOFU-SEITAN
{(3S)-3-[(tert-Butoxycarbonyl)amino]-2-oxopiperidin-1-yl}acetic acid	27.642	3.2538e-06	5.4876	5.4887e-05	TOFU-BEEF; TOFU-SEITAN
N-Acetyl-4-methylenenorvaline	26.933	3.8794e-06	5.4112	6.3892e-05	TOFU-BEEF; TOFU-SEITAN
(2E,4E,6E,8E)-2,4,6,8-Decatetraenal	26.9	3.9117e-06	5.4076	6.3892e-05	SEITAN-BEEF; TOFU-BEEF
MFCD00837662	26.687	4.1261e-06	5.3845	6.634e-05	TOFU-BEEF; TOFU-SEITAN
2-Hydroxyglutaric acid	26.599	4.2195e-06	5.3747	6.6341e-05	SEITAN-BEEF; TOFU-BEEF
7-HYDROXY-4-METHYL-3-(2-HYDROXY-ETHYL)COUMARIN	26.566	4.2551e-06	5.3711	6.6341e-05	TOFU-BEEF; TOFU-SEITAN
1-Pentofuranosyl-2,4(1H,3H)-pyrimidinedione	25.998	4.9187e-06	5.3082	7.4781e-05	SEITAN-BEEF; TOFU-BEEF
5-Hydroxy-4-methoxy-6-(2-phenylethyl)-5,6-dihydro-2H-pyran-2-one	25.979	4.9418e-06	5.3061	7.4781e-05	TOFU-BEEF; TOFU-SEITAN
Methyl 3-methoxy-2-{2-[2-(methylsulfonyl)phenyl]acetoxy}propanoate	25.757	5.2332e-06	5.2812	7.8043e-05	TOFU-BEEF; TOFU-SEITAN
N-Butyrylglycyl-D-alanine	25.585	5.4729e-06	5.2618	8.0451e-05	SEITAN-BEEF; TOFU-SEITAN
2-(4-Methyl-2-morpholinyl)ethanol	25.504	5.5892e-06	5.2527	8.1004e-05	SEITAN-BEEF; TOFU-BEEF
N-Cyclohexyl-1-butanesulfonamide	25.347	5.8233e-06	5.2348	8.3225e-05	TOFU-BEEF; TOFU-SEITAN
N6-Acetyllysine	25.02	6.3479e-06	5.1974	8.9479e-05	SEITAN-BEEF; TOFU-BEEF; TOFU-SEITAN
CHEMBRDG-BB 7969080	24.94	6.4826e-06	5.1882	9.0144e-05	SEITAN-BEEF; TOFU-BEEF
ET8750000	24.836	6.6653e-06	5.1762	9.0961e-05	SEITAN-BEEF; TOFU-SEITAN
2,3-Diethyl-5-methylpyrazine	24.806	6.7182e-06	5.1727	9.0961e-05	TOFU-BEEF; TOFU-SEITAN
LQ5400000	24.639	7.0247e-06	5.1534	9.2695e-05	TOFU-BEEF; TOFU-SEITAN
C2 H8 N4 O2	24.593	7.1115e-06	5.148	9.2695e-05	SEITAN-BEEF; TOFU-BEEF
2,4,6-Octatriynamide	24.59	7.1165e-06	5.1477	9.2695e-05	SEITAN-BEEF; TOFU-BEEF
tert-butyl 4-(2-(3-aminophenoxy)ethyl)piperazine-1-carboxylate	24.439	7.4119e-06	5.1301	9.4727e-05	TOFU-BEEF; TOFU-SEITAN
Deanol	24.416	7.4567e-06	5.1275	9.4727e-05	TOFU-BEEF; TOFU-SEITAN
N-Oxobenzamide	24.295	7.7045e-06	5.1133	9.5416e-05	SEITAN-BEEF; TOFU-BEEF
xerantholide	24.293	7.7098e-06	5.113	9.5416e-05	TOFU-BEEF; TOFU-SEITAN
4-Dimethylaminopyridine	24.255	7.7891e-06	5.1085	9.5416e-05	TOFU-BEEF; TOFU-SEITAN
2-Hydroxy-5-(morpholinosulfonyl)benzoic acid	24.004	8.3379e-06	5.0789	0.00010094	TOFU-BEEF; TOFU-SEITAN
CMPF	23.955	8.4497e-06	5.0732	0.0001011	TOFU-BEEF; TOFU-SEITAN
N-[(5-Oxo-3-pyrrolidinyl)carbonyl]-beta-alanine	23.791	8.8393e-06	5.0536	0.00010455	SEITAN-BEEF; TOFU-BEEF
Boc-Gln-Oh	23.503	9.5681e-06	5.0192	0.00011188	TOFU-BEEF; TOFU-SEITAN
4-[(3,5-dimethylisoxazol-4-yl)sulfonyl]morpholine	23.462	9.6776e-06	5.0142	0.00011189	TOFU-BEEF; TOFU-SEITAN
N-(3-Butoxypropyl)-4-methoxy-3-nitrobenzamide	23.355	9.9694e-06	5.0013	0.00011398	TOFU-BEEF; TOFU-SEITAN
6-Ethynyl-2-(trifluoromethyl)-1,6-dihydropyrimidine	23.207	1.0389e-05	4.9834	0.00011748	TOFU-BEEF; TOFU-SEITAN
2-Methyl-2-{[4-(methylsulfonyl)butanoyl]amino}cyclohexanecarboxylic acid	23.076	1.0779e-05	4.9674	0.00012056	SEITAN-BEEF; TOFU-BEEF
8-deoxylactucin	22.958	1.1142e-05	4.953	0.00012328	TOFU-BEEF; TOFU-SEITAN
Boc-L-Pro(4-oxo)	22.688	1.2027e-05	4.9198	0.00013166	TOFU-BEEF; TOFU-SEITAN
Methyl 4-aminocyclohexanecarboxylate	22.64	1.2193e-05	4.9139	0.00013207	TOFU-BEEF; TOFU-SEITAN
Phomalone	22.587	1.2377e-05	4.9074	0.00013267	TOFU-BEEF; TOFU-SEITAN
3-(3-Azido-1-azetidinyl)-3-oxopropanenitrile	22.441	1.2902e-05	4.8893	0.00013687	SEITAN-BEEF; TOFU-BEEF
Ethyl 5-acetyl-2-ethoxybenzoate	22.312	1.339e-05	4.8732	0.0001406	TOFU-BEEF; TOFU-SEITAN
(8S,8aR)-6-Amino-8-{3-methoxy-4-[2-(4-morpholinyl)ethoxy]phenyl}-2-methyl-2,3,8,8a-tetrahydro-5,7,7(1H)-isoquinolinetricarbonitrile	22.254	1.3617e-05	4.8659	0.00014154	TOFU-BEEF; TOFU-SEITAN
S-(2-Methyl-2-propanyl)-N-{[(2-methyl-2-propanyl)oxy]carbonyl}-L-cysteine	21.907	1.5054e-05	4.8223	0.00015491	SEITAN-BEEF; TOFU-BEEF
Erythorbic acid	21.871	1.5211e-05	4.8178	0.00015497	SEITAN-BEEF; TOFU-SEITAN
Cinnamic acid	21.774	1.5652e-05	4.8054	0.0001579	SEITAN-BEEF; TOFU-SEITAN
N,N'-(2,2-Dimethyl-1,3-propanediyl)dimethanesulfonamide	21.733	1.5841e-05	4.8002	0.00015825	TOFU-BEEF; TOFU-SEITAN
N-(2-Acetamidoethyl)-N-acetylalanine	21.608	1.6433e-05	4.7843	0.00016259	TOFU-BEEF; TOFU-SEITAN
2-Chloro-1-(4-chloro-1-methyl-1H-pyrazol-5-yl)-2,2-difluoroethanol	21.414	1.74e-05	4.7595	0.00017049	SEITAN-BEEF; TOFU-SEITAN
3-Ethoxy-N-methyl-N-[2-(methylsulfonyl)ethyl]spiro[3.4]octan-1-amine	21.382	1.7563e-05	4.7554	0.00017049	TOFU-BEEF; TOFU-SEITAN
apronalide	21.344	1.7761e-05	4.7505	0.0001708	SEITAN-BEEF; TOFU-BEEF
butalbital	21.217	1.8449e-05	4.734	0.00017578	SEITAN-BEEF; TOFU-SEITAN
benzylidenemethylamine	21.162	1.8754e-05	4.7269	0.00017705	TOFU-BEEF; TOFU-SEITAN
Micotiazone	21.025	1.9534e-05	4.7092	0.00018144	TOFU-BEEF; TOFU-SEITAN
gamma-Acetylenic gaba	21.006	1.9647e-05	4.7067	0.00018144	SEITAN-BEEF; TOFU-BEEF
Furfurylamine	20.969	1.987e-05	4.7018	0.00018144	TOFU-BEEF; TOFU-SEITAN
Daidzein	20.959	1.9925e-05	4.7006	0.00018144	TOFU-BEEF; TOFU-SEITAN
4-Oxo-1,2-cyclopentanedicarboxylic acid	20.791	2.0962e-05	4.6786	0.00018921	SEITAN-BEEF; TOFU-BEEF
4-Hydrazino-2,6,6-trimethyl-5,8-dihydro-6H-pyrano[4',3':4,5]thieno[2,3-d]pyrimidine	20.704	2.1518e-05	4.6672	0.00019254	SEITAN-BEEF; TOFU-SEITAN
(E)-3,4,5-Trimethoxycinnamic acid	20.537	2.264e-05	4.6451	0.00020083	TOFU-BEEF; TOFU-SEITAN
3-Morpholinopropylamine	20.463	2.316e-05	4.6353	0.00020369	TOFU-BEEF; TOFU-SEITAN
Histidine	20.267	2.4592e-05	4.6092	0.00021131	SEITAN-BEEF; TOFU-SEITAN
ethyl 5-tert-butyl-1H-pyrazole-3-carboxylate	20.263	2.4619e-05	4.6087	0.00021131	TOFU-BEEF; TOFU-SEITAN
Isobutyraldehyde	20.26	2.4642e-05	4.6083	0.00021131	TOFU-BEEF; TOFU-SEITAN
val-glu	20.176	2.5289e-05	4.5971	0.00021455	SEITAN-BEEF; TOFU-SEITAN
(8-Ethyl-1-oxa-4,8-diazaspiro[4.5]decane-3,3-diyl)dimethanol	20.157	2.5437e-05	4.5945	0.00021455	SEITAN-BEEF; TOFU-SEITAN
4-[2-(4-Morpholinylmethyl)-2-nitrobutyl]morpholine	20.092	2.5958e-05	4.5857	0.00021716	TOFU-BEEF; TOFU-SEITAN
Xanthine	20.011	2.6613e-05	4.5749	0.00022085	SEITAN-BEEF; TOFU-SEITAN
2-(brommethyl)naphthalen	19.964	2.7007e-05	4.5685	0.00022156	SEITAN-BEEF; TOFU-BEEF
Gly-Leu	19.927	2.7316e-05	4.5636	0.00022156	TOFU-BEEF; TOFU-SEITAN
n-Hexanamide	19.909	2.7469e-05	4.5612	0.00022156	TOFU-BEEF; TOFU-SEITAN
4-[P-(Adamantan-1-yl)-P-(4-morpholinyl)-N-(4-nitrophenyl)phosphorimidoyl]morpholine	19.899	2.756e-05	4.5597	0.00022156	SEITAN-BEEF; TOFU-BEEF
2-Methyl-2-[({[(2-methyl-2-propanyl)oxy]carbonyl}amino)oxy]propyl methanesulfonate	19.786	2.8547e-05	4.5444	0.00022771	SEITAN-BEEF; TOFU-BEEF
Methyl (4S)-4-[(tert-butoxycarbonyl)amino]-5-hydroxypentanoate	19.589	3.0364e-05	4.5176	0.00024034	SEITAN-BEEF; TOFU-BEEF
DHEBA	19.518	3.1055e-05	4.5079	0.00024393	SEITAN-BEEF; TOFU-SEITAN
Methyl 3-(4,6-dimethoxy-2-pyrimidinyl)propanoate	19.426	3.1969e-05	4.4953	0.00024922	SEITAN-BEEF; TOFU-SEITAN
2-(Benzylsulfanyl)-5-(4-bromophenyl)-1-(2-methoxyethyl)-1H-imidazole	19.38	3.2442e-05	4.4889	0.00024981	SEITAN-BEEF; TOFU-BEEF; TOFU-SEITAN
pro-gln	19.371	3.2531e-05	4.4877	0.00024981	SEITAN-BEEF; TOFU-BEEF; TOFU-SEITAN
4-Phenyl-4,5,6,7-tetrahydrofuro[3,2-c]pyridine	19.22	3.4135e-05	4.4668	0.00026018	SEITAN-BEEF; TOFU-SEITAN
2-Methylnicotinamide	19.185	3.4516e-05	4.462	0.00026116	SEITAN-BEEF; TOFU-BEEF
4-acetamidobutyrate	19.031	3.6263e-05	4.4405	0.00027237	SEITAN-BEEF; TOFU-SEITAN
Diethylene glycol n-butyl ether	18.997	3.6654e-05	4.4359	0.00027331	SEITAN-BEEF; TOFU-BEEF
Aceclidine	18.807	3.8976e-05	4.4092	0.00028853	TOFU-BEEF; TOFU-SEITAN
N(tau)-Methyl-L-histidine	18.749	3.9715e-05	4.401	0.0002903	SEITAN-BEEF; TOFU-BEEF
Urothion	18.744	3.9779e-05	4.4003	0.0002903	SEITAN-BEEF; TOFU-SEITAN
5-Methyl-3-(1-oxaspiro[5.5]undec-4-yloxy)-2-thiophenecarboxylic acid	18.715	4.0159e-05	4.3962	0.00029101	TOFU-BEEF; TOFU-SEITAN
Skatole	18.649	4.1023e-05	4.387	0.0002952	SEITAN-BEEF; TOFU-SEITAN
p-Cresol	18.591	4.1812e-05	4.3787	0.00029878	TOFU-BEEF; TOFU-SEITAN
N-(1-Naphthyl)-5-(4-pyridinyl)-1,3,4-thiadiazol-2-amine	18.554	4.2315e-05	4.3735	0.00030029	SEITAN-BEEF; TOFU-BEEF
Gabapentin	18.446	4.3841e-05	4.3581	0.00030635	TOFU-BEEF; TOFU-SEITAN
N,1-Diisopropyl-1H-pyrrole-2-carboxamide	18.44	4.3928e-05	4.3573	0.00030635	TOFU-BEEF; TOFU-SEITAN
2-Amino-4-sulfophenol	18.431	4.4062e-05	4.3559	0.00030635	SEITAN-BEEF; TOFU-BEEF
Icaridin	18.362	4.507e-05	4.3461	0.00031094	TOFU-BEEF; TOFU-SEITAN
6-Quinolinecarboxylic acid	18.344	4.5327e-05	4.3436	0.00031094	TOFU-BEEF; TOFU-SEITAN
N6-acetyl-N6-hydroxy-L-lysine	18.315	4.5767e-05	4.3394	0.00031155	SEITAN-BEEF; TOFU-SEITAN
Aspartic acid	18.287	4.6193e-05	4.3354	0.00031155	SEITAN-BEEF; TOFU-BEEF; TOFU-SEITAN
5-oxo-5-[4-(2-pyridinyl)piperazino]pentanoic acid	18.278	4.6324e-05	4.3342	0.00031155	SEITAN-BEEF; TOFU-BEEF
Vigabatrin	18.132	4.8619e-05	4.3132	0.00032486	SEITAN-BEEF; TOFU-SEITAN
phenylpropynal	18.083	4.9424e-05	4.3061	0.00032811	SEITAN-BEEF; TOFU-BEEF; TOFU-SEITAN
1-Naphthylisocyanate	18.044	5.0074e-05	4.3004	0.0003303	SEITAN-BEEF; TOFU-BEEF
1-BOC-Piperazine	17.985	5.1054e-05	4.292	0.00033425	TOFU-BEEF; TOFU-SEITAN
5,6,7-Trimethoxy-1H-Indole-2-carboxylic acid	17.97	5.1323e-05	4.2897	0.00033425	TOFU-BEEF; TOFU-SEITAN
Hexylurea	17.835	5.3693e-05	4.2701	0.00034749	TOFU-BEEF; TOFU-SEITAN
Boc-Pyr-OMe	17.719	5.5819e-05	4.2532	0.00035894	SEITAN-BEEF; TOFU-BEEF
Di-O-acetyl-L-rhamnal	17.701	5.616e-05	4.2506	0.00035894	SEITAN-BEEF; TOFU-SEITAN
5-[4-(2-Hydroxyethyl)piperazin-1-yl]-5-oxopentanoic acid	17.632	5.7476e-05	4.2405	0.00036508	TOFU-BEEF; TOFU-SEITAN
4-Aminobenzoic acid	17.609	5.7933e-05	4.2371	0.00036573	SEITAN-BEEF; TOFU-BEEF
1-({3-[2-(2-Methoxyethoxy)ethoxy]propanoyl}oxy)-2,5-pyrrolidinedione	17.488	6.0356e-05	4.2193	0.00037869	SEITAN-BEEF; TOFU-BEEF
1-Benzenesulfonylpiperazine	17.461	6.0912e-05	4.2153	0.00037987	TOFU-BEEF; TOFU-SEITAN
Uracil	17.326	6.3775e-05	4.1953	0.00039533	SEITAN-BEEF; TOFU-SEITAN
2-Amino-6-benzothiazolesulfonic acid	17.18	6.7062e-05	4.1735	0.00041322	SEITAN-BEEF; TOFU-BEEF; TOFU-SEITAN
Cyclododecanesulfonamide	17.079	6.9423e-05	4.1585	0.00042522	TOFU-BEEF; TOFU-SEITAN
Cafaminol	16.882	7.4331e-05	4.1288	0.00045142	SEITAN-BEEF; TOFU-BEEF
4,5-Dimethoxy-2-nitro-N-(2-pentanyl)benzamide	16.86	7.4915e-05	4.1254	0.00045142	TOFU-BEEF; TOFU-SEITAN
N-Cyclohexyl-1-(7,7-dimethyl-2-oxobicyclo[2.2.1]hept-1-yl)methanesulfonamide	16.856	7.5018e-05	4.1248	0.00045142	TOFU-BEEF; TOFU-SEITAN
Cyclohexyl [(2-methyl-2-propanyl)sulfanyl]acetate	16.646	8.0738e-05	4.0929	0.00048086	TOFU-BEEF; TOFU-SEITAN
4-{2-[Cyclopentyl(1,1-dioxidotetrahydro-3-thiophenyl)amino]-2-oxoethyl} 1-(2-methyl-2-propanyl) 1,4-piperidinedicarboxylate	16.637	8.0987e-05	4.0916	0.00048086	TOFU-BEEF; TOFU-SEITAN
Methyl 4-Boc-piperazine-2-acetate	16.625	8.1311e-05	4.0898	0.00048086	TOFU-BEEF; TOFU-SEITAN
MFCD00079086	16.585	8.2475e-05	4.0837	0.00048495	SEITAN-BEEF; TOFU-BEEF; TOFU-SEITAN
MFCD00190764	16.498	8.5036e-05	4.0704	0.00049304	SEITAN-BEEF; TOFU-SEITAN
5-Amino-2-(3,5-dioxo-4-morpholinyl)-5-oxopentanoic acid	16.492	8.5211e-05	4.0695	0.00049304	SEITAN-BEEF; TOFU-BEEF; TOFU-SEITAN
Methyl 5-methoxy-7-benzoxazolecarboxylate	16.49	8.5288e-05	4.0691	0.00049304	SEITAN-BEEF; TOFU-BEEF
1-(4-Methoxybenzenesulfonyl)piperazine	16.397	8.8126e-05	4.0549	0.0005066	TOFU-BEEF; TOFU-SEITAN
1,6-Anhydro-2,3,4-tri-O-acetyl-b-glucopyranose	16.304	9.1088e-05	4.0405	0.00052072	TOFU-BEEF; TOFU-SEITAN
5-Isoquinolinecarboxylic acid	16.283	9.1783e-05	4.0372	0.00052179	SEITAN-BEEF; TOFU-BEEF; TOFU-SEITAN
(1-Propionyl-4-piperidinyl)methyl methanesulfonate	16.178	9.5272e-05	4.021	0.00053641	TOFU-BEEF; TOFU-SEITAN
Ethanoic anhydride	16.174	9.5397e-05	4.0205	0.00053641	SEITAN-BEEF; TOFU-BEEF
tert-Butyl 2-(methylsulfonyl)-7,8-dihydropyrido[4,3-d]pyrimidine-6(5H)-carboxylate	16.107	9.7727e-05	4.01	0.00054425	TOFU-BEEF; TOFU-SEITAN
valinol	16.104	9.7849e-05	4.0094	0.00054425	SEITAN-BEEF; TOFU-BEEF
GV9100000	16.082	9.8604e-05	4.0061	0.0005455	TOFU-BEEF; TOFU-SEITAN
N,N-DIMETHYL-4-NITROANILINE	16.029	0.0001005	3.9979	0.00055299	TOFU-BEEF; TOFU-SEITAN
4-Methoxy-3-nitro-N-pentylbenzamide	15.933	0.00010405	3.9827	0.00056777	SEITAN-BEEF; TOFU-BEEF
Kaempferol	15.927	0.00010428	3.9818	0.00056777	TOFU-BEEF; TOFU-SEITAN
N-{2-[(2-Methoxyethyl)amino]ethyl}-5-methyl-2-thiophenesulfonamide	15.895	0.00010547	3.9769	0.00057119	SEITAN-BEEF; TOFU-BEEF
2-aminomethyl-1-ethylpyrrolidine	15.779	0.00010999	3.9586	0.00059257	TOFU-BEEF; TOFU-SEITAN
2,3-dihydro-1,4-benzodioxine-6-carbohydrazide	15.726	0.00011215	3.9502	0.00060106	SEITAN-BEEF; TOFU-BEEF
3-N-Cbz-amino-2,6-Dioxo-piperidine	15.709	0.00011284	3.9475	0.0006016	SEITAN-BEEF; TOFU-SEITAN
12-Crown-4	15.687	0.00011375	3.9441	0.00060332	SEITAN-BEEF; TOFU-BEEF
pyricarbate	15.619	0.0001166	3.9333	0.0006153	SEITAN-BEEF; TOFU-BEEF
Viloxazine	15.554	0.00011944	3.9228	0.00062707	TOFU-BEEF; TOFU-SEITAN
1,3-Diaminopropane	15.529	0.00012052	3.9189	0.00062954	TOFU-BEEF; TOFU-SEITAN
Benzaldehyde	15.469	0.00012319	3.9094	0.00064021	TOFU-BEEF; TOFU-SEITAN
4-(3,4-Dimethoxyphenyl)-3-buten-1-ol	15.432	0.00012489	3.9035	0.00064267	SEITAN-BEEF; TOFU-BEEF
2-Decen-4-olide	15.432	0.00012491	3.9034	0.00064267	SEITAN-BEEF; TOFU-BEEF
Hexyl b-D-glucopyranoside	15.299	0.00013116	3.8822	0.00067148	TOFU-BEEF; TOFU-SEITAN
Z540ZT2MI6	15.276	0.00013231	3.8784	0.00067397	TOFU-BEEF; TOFU-SEITAN
2-(2-Methyl-1-piperidinyl)-2-oxoethyl thiocyanate	15.2	0.00013612	3.8661	0.00068998	TOFU-BEEF; TOFU-SEITAN
Sebacic acid	15.164	0.00013795	3.8603	0.00069584	SEITAN-BEEF; TOFU-BEEF
Ethyl 1-[(3-cyclopropyl-1,2,4-oxadiazol-5-yl)methyl]-3-piperidinecarboxylate	15.085	0.00014204	3.8476	0.00071298	SEITAN-BEEF; TOFU-SEITAN
Alphenal	15.031	0.00014496	3.8387	0.00072411	SEITAN-BEEF; TOFU-BEEF
1-(4-{[(2-Isopropoxyethoxy)methoxy]methyl}phenoxy)-3-(isopropylamino)-2-propanol	15.005	0.00014637	3.8345	0.00072762	SEITAN-BEEF; TOFU-BEEF
6-Methylnicotinic acid	14.892	0.0001527	3.8162	0.00075542	SEITAN-BEEF; TOFU-BEEF
Hydroxydecanoyl-N-acetylcysteamine	14.879	0.00015345	3.814	0.00075551	TOFU-BEEF; TOFU-SEITAN
S-3-oxodecanoyl cysteamine	14.819	0.000157	3.8041	0.00076929	TOFU-BEEF; TOFU-SEITAN
Dimethyl N-(3-morpholinylacetyl)aspartate	14.748	0.00016128	3.7924	0.00078653	TOFU-BEEF; TOFU-SEITAN
carsalam	14.666	0.00016635	3.779	0.00080741	SEITAN-BEEF; TOFU-BEEF
(2aR,4aS,10S,10aR,13aS)-7,9-Dihydroxy-2,2,4a-trimethyl-13-methylene-10-phenyl-1,2,2a,3,4,4a,10,10a,11,12,13,13a-dodecahydrocyclobuta[6,7]cyclonona[1,2-b]chromene-6,8-dicarbaldehyde	14.589	0.00017129	3.7663	0.00082375	SEITAN-BEEF; TOFU-SEITAN
Pregabalin	14.589	0.00017131	3.7662	0.00082375	SEITAN-BEEF; TOFU-BEEF
(Dodecylsulfonyl)acetonitrile	14.357	0.00018726	3.7276	0.00089624	TOFU-BEEF; TOFU-SEITAN
erythrose	14.323	0.0001897	3.7219	0.00090369	SEITAN-BEEF; TOFU-BEEF
1,4-Naphthoquinone	14.269	0.00019371	3.7128	0.00091857	TOFU-BEEF; TOFU-SEITAN
DI5400000	14.239	0.00019601	3.7077	0.0009252	TOFU-BEEF; TOFU-SEITAN
butyl acrylate	14.22	0.00019742	3.7046	0.00092761	TOFU-BEEF; TOFU-SEITAN
S-Butyl-L-homocysteine	14.165	0.00020167	3.6954	0.00094328	SEITAN-BEEF; TOFU-SEITAN
3-NH2-Tyr-OH	14.15	0.00020287	3.6928	0.00094457	TOFU-BEEF; TOFU-SEITAN
Arabinosylhypoxanthine	14.085	0.00020806	3.6818	0.0009644	SEITAN-BEEF; TOFU-SEITAN
1-Allylindoline-2,3-dione	14.028	0.00021277	3.6721	0.00098181	SEITAN-BEEF; TOFU-SEITAN
N-(3-Ethynylphenyl)-2-propynamide	14.015	0.00021385	3.6699	0.00098238	TOFU-BEEF; TOFU-SEITAN
N-{[(2-Methyl-2-propanyl)oxy]carbonyl}-3-(tetrahydro-2H-pyran-4-yl)alanine	14.001	0.00021499	3.6676	0.00098324	TOFU-BEEF; TOFU-SEITAN
Pilocarpine	13.941	0.00022014	3.6573	0.0010023	TOFU-BEEF; TOFU-SEITAN
6-O-Methylguanine	13.871	0.00022625	3.6454	0.0010255	TOFU-BEEF; TOFU-SEITAN
Hypoxanthin	13.86	0.00022722	3.6436	0.0010255	SEITAN-BEEF; TOFU-SEITAN
POBN	13.8	0.00023266	3.6333	0.0010454	TOFU-BEEF; TOFU-SEITAN
(1S,3R,4S,6R)-4-Amino-6-(hydroxymethyl)-1,3-cyclohexanediol	13.711	0.00024098	3.618	0.0010781	SEITAN-BEEF; TOFU-BEEF
2-(2,6-Dioxo-1,2,3,6-tetrahydro-4-pyrimidinyl)-N-[2-(2-hydroxyethoxy)ethyl]acetamide	13.697	0.00024238	3.6155	0.0010797	SEITAN-BEEF; TOFU-BEEF
1-(3-Amino-3-oxopropyl)pyridinium	13.622	0.00024969	3.6026	0.0011074	TOFU-BEEF; TOFU-SEITAN
4-Oxo-1,2,3,3a,4,5-hexahydropyrrolo[1,2-a]quinoxaline-7-carboxylic acid	13.562	0.00025568	3.5923	0.0011292	SEITAN-BEEF; TOFU-SEITAN
2-((4-Nitrophenoxy)methyl)oxirane	13.347	0.00027871	3.5548	0.0012256	SEITAN-BEEF; TOFU-SEITAN
Anilic Acid	13.32	0.00028175	3.5501	0.0012294	TOFU-BEEF; TOFU-SEITAN
tert-Butyl 3-mercaptopiperidine-1-carboxylate	13.311	0.00028284	3.5485	0.0012294	TOFU-BEEF; TOFU-SEITAN
(alpha)-Kainic Acid	13.308	0.00028315	3.548	0.0012294	SEITAN-BEEF; TOFU-SEITAN
JR6600000	13.287	0.00028552	3.5444	0.0012344	SEITAN-BEEF; TOFU-SEITAN
6-Hydroxy-1(2H)-isoquinolinone	13.26	0.00028873	3.5395	0.0012431	TOFU-BEEF; TOFU-SEITAN
UG2975000	13.24	0.00029108	3.536	0.001248	SEITAN-BEEF; TOFU-BEEF
CU5250000	13.173	0.0002991	3.5242	0.0012771	SEITAN-BEEF; TOFU-BEEF
Dihydrothymine	13.148	0.00030211	3.5198	0.0012833	SEITAN-BEEF; TOFU-SEITAN
D-PANTOTHENIC ACID	13.133	0.000304	3.5171	0.0012833	TOFU-BEEF; TOFU-SEITAN
tert-Butyl methyl(3-oxopropyl)carbamate	13.13	0.00030429	3.5167	0.0012833	TOFU-BEEF; TOFU-SEITAN
5'-O-beta-D-Glucosylpyridoxine	13.059	0.00031331	3.504	0.0013159	SEITAN-BEEF; TOFU-BEEF
propionylcarnitine	12.994	0.00032176	3.4925	0.0013459	SEITAN-BEEF; TOFU-SEITAN
(2R)-2-Ammonio-3-(1-methyl-1H-imidazol-4-yl)propanoate	12.982	0.00032325	3.4905	0.0013461	SEITAN-BEEF; TOFU-BEEF
Trolox	12.973	0.00032443	3.4889	0.0013461	TOFU-BEEF; TOFU-SEITAN
1-(2-Aminoethyl)-3-piperidinol	12.909	0.00033306	3.4775	0.0013764	TOFU-BEEF; TOFU-SEITAN
2-(4-Nitrophenyl)-N-(tetrahydro-2-furanylmethyl)acetamide	12.887	0.00033607	3.4736	0.0013832	SEITAN-BEEF; TOFU-SEITAN
4-Nitro-o-anisidine	12.82	0.00034556	3.4615	0.0014167	SEITAN-BEEF; TOFU-BEEF
Phenylacetylene	12.801	0.00034832	3.458	0.0014223	SEITAN-BEEF; TOFU-BEEF
.alpha.-D-Xylofuranose, 1,2-O-isopropylidene-5-O-(p-tosyl)-	12.785	0.00035063	3.4552	0.0014261	TOFU-BEEF; TOFU-SEITAN
PHA-680632	12.665	0.0003685	3.4336	0.0014929	SEITAN-BEEF; TOFU-SEITAN
Creatine	12.648	0.00037108	3.4305	0.0014974	TOFU-BEEF; TOFU-SEITAN
4-{[3-(Hydroxymethyl)-1-piperidinyl]methyl}-2-methoxy-6-nitrophenol	12.458	0.00040173	3.3961	0.0016148	SEITAN-BEEF; TOFU-SEITAN
1,4-Dioxaspiro[4.5]decan-7-one	12.405	0.00041067	3.3865	0.0016379	SEITAN-BEEF; TOFU-SEITAN
Kojic acid	12.395	0.00041242	3.3847	0.0016379	TOFU-BEEF; TOFU-SEITAN
DIETHYL 5-AMINO-3-METHYL-2,4-THIOPHENEDICARBOXYLATE	12.387	0.00041383	3.3832	0.0016379	SEITAN-BEEF; TOFU-BEEF
Tilarginine	12.387	0.00041386	3.3831	0.0016379	SEITAN-BEEF; TOFU-BEEF
Tryptophol	12.347	0.00042082	3.3759	0.0016591	SEITAN-BEEF; TOFU-BEEF
Nitrilotripropionamide	12.254	0.00043781	3.3587	0.0017158	SEITAN-BEEF; TOFU-SEITAN
1-Boc-3-pyrrolidinol	12.241	0.00044015	3.3564	0.0017158	TOFU-BEEF; TOFU-SEITAN
5-(Trifluoromethyl)tetrazolidine	12.241	0.00044021	3.3563	0.0017158	SEITAN-BEEF; TOFU-BEEF
PANTOTHENIC ACID	12.066	0.00047419	3.3241	0.0018413	TOFU-BEEF; TOFU-SEITAN
Hexahydro-8a(1H)-indolizinylmethanol	12.019	0.00048377	3.3154	0.0018714	SEITAN-BEEF; TOFU-SEITAN
4-(Trifluoroacetyl)benzoic acid	11.934	0.00050188	3.2994	0.0019342	TOFU-SEITAN
1-Boc-3-piperidinol	11.92	0.00050481	3.2969	0.0019347	TOFU-BEEF; TOFU-SEITAN
1-Benzofuran-3-carbonitrile	11.916	0.00050578	3.296	0.0019347	TOFU-BEEF; TOFU-SEITAN
Fructoselysine	11.853	0.00051961	3.2843	0.0019803	SEITAN-BEEF; TOFU-BEEF
Noradrenaline	11.803	0.00053095	3.2749	0.002016	TOFU-BEEF; TOFU-SEITAN
2-Methoxy-N-{[1-(3,3,3-trifluoropropyl)-1H-tetrazol-5-yl]methyl}ethanamine	11.791	0.00053371	3.2727	0.0020191	TOFU-BEEF; TOFU-SEITAN
2-(1-Pyrrolidinyl)-N-(4-sulfamoylphenyl)acetamide	11.723	0.00054974	3.2598	0.0020721	TOFU-BEEF; TOFU-SEITAN
N-Methyl-L-asparagine	11.673	0.00056187	3.2504	0.0021099	SEITAN-BEEF; TOFU-SEITAN
2-Azido-N-[4-(1H-1,2,4-triazol-1-ylmethyl)phenyl]acetamide	11.664	0.00056386	3.2488	0.0021099	SEITAN-BEEF; TOFU-BEEF
{[(6,7-Dimethoxy-4-oxo-1,4-dihydro-2-quinazolinyl)methyl]sulfanyl}acetic acid	11.645	0.00056874	3.2451	0.0021204	SEITAN-BEEF; TOFU-BEEF
1-(1,1-Dioxidotetrahydro-3-thiophenyl)-3-(methylsulfanyl)-1-propanol	11.556	0.0005913	3.2282	0.0021966	SEITAN-BEEF; TOFU-BEEF
carbapenem	11.537	0.00059606	3.2247	0.0022063	SEITAN-BEEF; TOFU-BEEF
5-(4-{[(2-Methyl-2-propanyl)oxy]carbonyl}-1-piperazinyl)-5-oxopentanoic acid	11.429	0.00062499	3.2041	0.0023047	TOFU-BEEF; TOFU-SEITAN
3-Cyclohexyl-2-hydroxypropanoic acid	11.422	0.00062712	3.2026	0.0023047	SEITAN-BEEF; TOFU-BEEF
(2Z)-2-(4-Hydroxy-3-methoxybenzylidene)-6,7-dihydro-5H-[1,3]thiazolo[3,2-a]pyrimidin-3(2H)-one	11.36	0.00064436	3.1909	0.0023596	SEITAN-BEEF; TOFU-BEEF
1-Amino-2-propanol	11.312	0.00065831	3.1816	0.0024021	SEITAN-BEEF; TOFU-BEEF
[(1R,5S)-6,6-Dimethylbicyclo[3.1.1]hept-2-en-2-yl]methyl 1-(ethylsulfonyl)-4-piperidinecarboxylate	11.291	0.00066449	3.1775	0.0024161	TOFU-BEEF; TOFU-SEITAN
4-(4,4,5,5-Tetramethyl-1,3,2-dioxaborolan-2-yl)-1-(trifluoromethyl)-1H-pyrazole	11.098	0.00072398	3.1403	0.0026192	TOFU-BEEF; TOFU-SEITAN
ibufenac	11.094	0.00072544	3.1394	0.0026192	TOFU-BEEF; TOFU-SEITAN
2-(2-Hydroxyethoxy)octanoic acid	11.048	0.00074063	3.1304	0.0026647	TOFU-BEEF; TOFU-SEITAN
m-Xylylenediamine	11.021	0.00074941	3.1253	0.0026869	TOFU-BEEF; TOFU-SEITAN
3-{1-[4-(Methylsulfonyl)butanoyl]-2-piperidinyl}propanoic acid	10.893	0.00079393	3.1002	0.0028366	TOFU-BEEF; TOFU-SEITAN
N-Acetylglycyl-D-glutamic acid	10.867	0.00080364	3.0949	0.0028614	SEITAN-BEEF; TOFU-SEITAN
N-[2-(Aminomethyl)phenyl]-N-methylmethanesulfonamide	10.858	0.00080671	3.0933	0.0028624	TOFU-BEEF; TOFU-SEITAN
1,2-Dihydropyridine	10.793	0.00083099	3.0804	0.0029384	SEITAN-BEEF; TOFU-SEITAN
Nicotinuric acid	10.733	0.00085401	3.0685	0.003005	SEITAN-BEEF; TOFU-SEITAN
Gramine	10.729	0.00085567	3.0677	0.003005	SEITAN-BEEF; TOFU-SEITAN
N-Acetylvaline	10.603	0.00090646	3.0427	0.0031726	SEITAN-BEEF; TOFU-SEITAN
MFCD11041112	10.584	0.00091425	3.0389	0.003189	TOFU-BEEF; TOFU-SEITAN
O-Methyl-N-(3,4,5-trimethoxyphenyl)serinamide	10.567	0.00092163	3.0354	0.0032039	SEITAN-BEEF; TOFU-BEEF
3-(Benzyloxy)aniline	10.469	0.00096387	3.016	0.0033395	SEITAN-BEEF; TOFU-SEITAN
SULBACTAM PIVOXIL	10.441	0.0009767	3.0102	0.0033726	TOFU-BEEF; TOFU-SEITAN
Methyl 2-methoxy-4-[(1S,2S,6R,8S)-2,9,9-trimethyl-3,5-dioxa-4-boratricyclo[6.1.1.0~2,6~]dec-4-yl]benzoate	10.428	0.00098242	3.0077	0.003381	SEITAN-BEEF; TOFU-SEITAN
p-Toluenesulfonic acid	10.41	0.00099089	3.004	0.0033987	TOFU-BEEF; TOFU-SEITAN
N(6)-Methyladenosine	10.384	0.0010028	2.9988	0.003428	TOFU-BEEF; TOFU-SEITAN
Triacetin	10.361	0.0010136	2.9941	0.0034536	TOFU-BEEF; TOFU-SEITAN
4-Ethylcyclohexanesulfonamide	10.314	0.0010359	2.9847	0.0035181	SEITAN-BEEF; TOFU-SEITAN
MFCD07778037	10.291	0.0010469	2.9801	0.0035394	SEITAN-BEEF; TOFU-BEEF
Aminohippuric acid	10.287	0.0010491	2.9792	0.0035394	TOFU-BEEF; TOFU-SEITAN
4-Butoxy-N,N-bis(2-hydroxyethyl)-3-methylbenzenesulfonamide	10.238	0.0010731	2.9694	0.0036086	TOFU-BEEF; TOFU-SEITAN
Isophorone	10.23	0.0010775	2.9676	0.0036114	TOFU-BEEF; TOFU-SEITAN
Imazapyr	10.198	0.0010937	2.9611	0.0036484	TOFU-BEEF; TOFU-SEITAN
2-Amino-1-(2-nitrophenyl)ethanone	10.194	0.0010956	2.9604	0.0036484	SEITAN-BEEF; TOFU-SEITAN
tert-butyl N-(tert-butoxycarbonyl)-6-hydroxynorleucinate	10.147	0.0011203	2.9507	0.0037186	SEITAN-BEEF; TOFU-BEEF
2-(2-Oxo-5-pentyltetrahydro-3-furanyl)-N-(1,3,4-thiadiazol-2-yl)acetamide	10.115	0.0011373	2.9441	0.0037631	TOFU-BEEF; TOFU-SEITAN
Hydroxymethylfurfural	10.058	0.001168	2.9326	0.003852	TOFU-BEEF; TOFU-SEITAN
AKOS B015243	10.026	0.0011862	2.9258	0.0038997	SEITAN-BEEF; TOFU-SEITAN
gaboxadol	10.002	0.0011996	2.921	0.0039312	SEITAN-BEEF; TOFU-BEEF
N-{[(2-Methyl-2-propanyl)oxy]carbonyl}-3-[(3S)-2-oxo-3-pyrrolidinyl]-L-alanine	9.9856	0.0012088	2.9176	0.0039488	TOFU-BEEF; TOFU-SEITAN
N8ONU3L3PG	9.887	0.0012668	2.8973	0.0041252	TOFU-SEITAN
Genistein	9.8784	0.001272	2.8955	0.004129	TOFU-BEEF; TOFU-SEITAN
4-Hydroxy-2-(4-methoxybenzyl)-3-pyrrolidinylacetat	9.8599	0.0012833	2.8917	0.0041526	SEITAN-BEEF; TOFU-BEEF
Val-Leu	9.8414	0.0012947	2.8878	0.0041763	SEITAN-BEEF; TOFU-SEITAN
2-(Dodecylsulfonyl)acetamide	9.7973	0.0013223	2.8787	0.004252	TOFU-BEEF; TOFU-SEITAN
tert-Butyl 4-(2-mercaptoethyl)piperidine-1-carboxylate	9.7047	0.0013824	2.8594	0.0044313	TOFU-BEEF; TOFU-SEITAN
N-Isobutyl-2,3-dioxo-1,2,3,4-tetrahydro-6-quinoxalinecarboxamide	9.6506	0.0014189	2.848	0.0045344	SEITAN-BEEF; TOFU-SEITAN
2-(4-Amino-2,6-dimethylphenoxy)-1-(4-morpholinyl)ethanone	9.6348	0.0014297	2.8447	0.0045547	SEITAN-BEEF; TOFU-SEITAN
Methylsulfonylmethane	9.5825	0.0014664	2.8337	0.0046572	SEITAN-BEEF
2-Acetamidooctanoic acid	9.5331	0.0015019	2.8234	0.0047553	SEITAN-BEEF; TOFU-SEITAN
(1aR,2S,5aR,6aR,9aR,9bS)-9-{[(2,2-Dimethoxyethyl)amino]methyl}-2,5a-dimethyloctahydro-2H-oxireno[4,4a]naphtho[2,3-b]furan-8(9H)-one	9.4856	0.001537	2.8133	0.0048516	SEITAN-BEEF; TOFU-BEEF
Diethyl acetamido(1H-pyrrolo[2,3-b]pyridin-3-ylmethyl)malonate	9.4004	0.0016023	2.7953	0.005042	SEITAN-BEEF; TOFU-SEITAN
Mesalazine	9.362	0.0016327	2.7871	0.005122	SEITAN-BEEF; TOFU-SEITAN
N,N-Dimethylacetamide	9.2965	0.0016861	2.7731	0.0052735	TOFU-BEEF; TOFU-SEITAN
isobutyl p-anisate	9.2301	0.0017421	2.7589	0.0054323	TOFU-BEEF
S-[2-(Butylsulfonyl)ethyl] ethanethioate	9.19	0.001777	2.7503	0.0055244	SEITAN-BEEF; TOFU-BEEF
BSTFA	9.1739	0.0017912	2.7468	0.0055517	SEITAN-BEEF; TOFU-BEEF
N-(2,4-Dimethoxyphenyl)-N-(methylsulfonyl)glycine	9.1451	0.001817	2.7406	0.0056002	SEITAN-BEEF; TOFU-BEEF
Alanine	9.1443	0.0018177	2.7405	0.0056002	SEITAN-BEEF; TOFU-SEITAN
Tyr-Ala	9.084	0.001873	2.7275	0.0057532	SEITAN-BEEF
N-[2-[(2-Hydroxyethyl)amino]-2-oxoethyl]-3-methylbenzamide	9.0683	0.0018877	2.7241	0.0057701	SEITAN-BEEF; TOFU-SEITAN
2,6-Diacetylpyridine	9.0661	0.0018897	2.7236	0.0057701	SEITAN-BEEF; TOFU-BEEF
Butyrophenone	9.0327	0.0019215	2.7164	0.0058498	TOFU-BEEF
4-Boc-Thiomorpholine-3-carboxylic acid	9.0183	0.0019353	2.7132	0.0058745	TOFU-BEEF; TOFU-SEITAN
5-Thio-alpha-D-mannopyranosylamine	8.9921	0.0019608	2.7076	0.0059344	SEITAN-BEEF; TOFU-BEEF
N-[4-(6,7-Dimethoxy-1-oxo-1,3-dihydro-2H-isoindol-2-yl)phenyl]acetamide	8.9613	0.0019914	2.7009	0.0060091	TOFU-BEEF; TOFU-SEITAN
febrifugin	8.915	0.0020381	2.6908	0.0061323	TOFU-BEEF; TOFU-SEITAN
LAUROYL GLUTAMIC ACID	8.8974	0.0020563	2.6869	0.0061688	SEITAN-BEEF; TOFU-BEEF
N~2~-[3-(Hydrazinooxy)-3-oxopropyl]-N-(2-methoxyethyl)-N~2~-methylglycinamide	8.8907	0.0020632	2.6855	0.0061715	TOFU-BEEF; TOFU-SEITAN
1-Carbamimidoyl-4-hydroxyproline	8.8187	0.0021394	2.6697	0.0063811	SEITAN-BEEF; TOFU-BEEF
oxamniquine	8.79	0.0021707	2.6634	0.0064558	TOFU-BEEF; TOFU-SEITAN
His-Leu	8.7791	0.0021827	2.661	0.0064726	TOFU-BEEF
P,P-Dibutyl-N-[(diphenylphosphoryl)methyl]phosphinic amide	8.7683	0.0021947	2.6586	0.0064894	TOFU-SEITAN
1-(7-Hydroxy-6-methoxy-3,4-dihydro-2(1H)-isoquinolinyl)-1-propanone	8.7528	0.002212	2.6552	0.0065218	TOFU-BEEF; TOFU-SEITAN
dl-3-Indolelactic acid	8.5298	0.0024785	2.6058	0.0072702	SEITAN-BEEF; TOFU-SEITAN
6-Methylhept-5-en-2-one	8.5287	0.0024799	2.6056	0.0072702	TOFU-BEEF; TOFU-SEITAN
(Octylsulfonyl)acetic acid	8.4799	0.0025429	2.5947	0.0074336	SEITAN-BEEF; TOFU-BEEF
Glutamic acid	8.4422	0.0025928	2.5862	0.007558	SEITAN-BEEF; TOFU-SEITAN
Ethyl 4-pyrimidinecarboxylate	8.4137	0.0026312	2.5798	0.0076485	SEITAN-BEEF; TOFU-SEITAN
1,5-Anhydro-2,3-dideoxy-4-O-(2-hydroxyethyl)-3-{[3-(3-hydroxy-3-methylbutyl)benzoyl]amino}-D-threo-pentitol	8.3605	0.0027048	2.5679	0.00784	SEITAN-BEEF; TOFU-BEEF
(E)-Diisopropyl azodicarboxylate	8.3446	0.0027271	2.5643	0.0078632	SEITAN-BEEF; TOFU-SEITAN
5-Hydroxyindoleacetate	8.3439	0.002728	2.5641	0.0078632	SEITAN-BEEF; TOFU-BEEF
AAEM	8.2942	0.0027994	2.5529	0.0080439	SEITAN-BEEF; TOFU-SEITAN
tert-butyl 4-(3-ethoxy-3-oxopropyl)piperidine-1-carboxylate	8.2895	0.0028064	2.5519	0.0080439	SEITAN-BEEF; TOFU-SEITAN
3,3-Dimethyl-1,5-dioxaspiro(5.5)undecan-9-one	8.2469	0.0028693	2.5422	0.0082015	TOFU-BEEF; TOFU-SEITAN
5-Acetoacetamino benzimidazolone	8.2322	0.0028915	2.5389	0.008242	TOFU-SEITAN
NL3680000	8.2243	0.0029033	2.5371	0.0082443	TOFU-SEITAN
Ethyl 3-amino-4-[ethyl(2-hydroxyethyl)amino]benzoate	8.2211	0.0029083	2.5364	0.0082443	SEITAN-BEEF; TOFU-BEEF
Fruquintinib	8.1534	0.0030132	2.521	0.008518	SEITAN-BEEF; TOFU-BEEF
2-Formylpyridine	8.1032	0.0030938	2.5095	0.0087219	SEITAN-BEEF; TOFU-SEITAN
N-Hydroxyphthalimide	8.096	0.0031054	2.5079	0.0087309	SEITAN-BEEF; TOFU-BEEF
ACETYL PROLINE	8.039	0.0032002	2.4948	0.0089729	TOFU-SEITAN
Choline Alfoscerate	7.9575	0.0033414	2.4761	0.0093432	SEITAN-BEEF; TOFU-BEEF
Ambrette musk	7.7916	0.0036505	2.4376	0.01018	SEITAN-BEEF; TOFU-SEITAN
6-Phenylhexanoic acid	7.7826	0.0036681	2.4356	0.01018	SEITAN-BEEF; TOFU-BEEF
1-(sn-glycero-3-phospho)-1D-myo-inositol	7.7782	0.0036768	2.4345	0.01018	SEITAN-BEEF; TOFU-SEITAN
3,4-Dihydro-1H-1-benzazepine-2,5-dione	7.7765	0.0036802	2.4341	0.01018	SEITAN-BEEF
1-(4-sec-Butylphenyl)-3-[3-(1H-pyrazol-1-ylmethyl)phenyl]thiourea	7.7589	0.0037152	2.43	0.010249	SEITAN-BEEF; TOFU-SEITAN
ENU	7.7353	0.0037626	2.4245	0.010352	SEITAN-BEEF; TOFU-BEEF
2-(BOC-AMINO)ETHANETHIOL	7.7172	0.0037994	2.4203	0.010414	SEITAN-BEEF
2-(Methylthio)-4-pentenoic acid	7.7142	0.0038055	2.4196	0.010414	TOFU-BEEF; TOFU-SEITAN
Isonipecotamide	7.678	0.0038806	2.4111	0.010592	TOFU-BEEF; TOFU-SEITAN
5-(1-Amino-2-hydroxyethyl)-2-thiophenesulfonamide	7.662	0.0039142	2.4074	0.010655	SEITAN-BEEF; TOFU-BEEF
cyclohexylmethanesulfonamide	7.6569	0.003925	2.4062	0.010657	SEITAN-BEEF; TOFU-SEITAN
Lysine	7.6436	0.0039534	2.403	0.010705	SEITAN-BEEF
2-Ethoxy-4-formylphenyl cyclohexanecarboxylate	7.6131	0.0040191	2.3959	0.010855	SEITAN-BEEF
UV6260485	7.5901	0.0040695	2.3905	0.010962	SEITAN-BEEF; TOFU-BEEF
6-Methoxy-7H-purine	7.5736	0.0041061	2.3866	0.011023	TOFU-SEITAN
Benzylideneacetone	7.5703	0.0041134	2.3858	0.011023	TOFU-BEEF; TOFU-SEITAN
N-BOC-CIS-4-HYDROXY-D-PROLINE	7.5641	0.0041274	2.3843	0.011031	SEITAN-BEEF; TOFU-SEITAN
2-(4-Butyl-4-methyl-2,5-dioxo-1-imidazolidinyl)propanoic acid	7.5215	0.0042241	2.3743	0.011261	SEITAN-BEEF; TOFU-BEEF
mephenesin	7.4723	0.0043389	2.3626	0.011537	TOFU-BEEF; TOFU-SEITAN
4-Cyclohexyl-4-oxobutanoic acid	7.3999	0.0045146	2.3454	0.011973	TOFU-BEEF
Ethyl 5-{[(3-acetamidobenzoyl)oxy]acetyl}-2,4-dimethyl-1H-pyrrole-3-carboxylate	7.3695	0.0045904	2.3381	0.012143	TOFU-BEEF; TOFU-SEITAN
N-Boc-Thiomorpholine-3-carboxylic acid ethyl ester	7.3574	0.0046211	2.3353	0.012193	TOFU-BEEF; TOFU-SEITAN
{1-[(2-Oxo-1-azocanyl)acetyl]-4-piperidinyl}acetic acid	7.316	0.0047279	2.3253	0.012442	TOFU-SEITAN
MFCD12567386	7.2967	0.0047784	2.3207	0.012543	TOFU-BEEF; TOFU-SEITAN
(4E)-6-[(1R,5R,6R)-5-Hydroxy-4-methyl-2-oxo-7-oxabicyclo[4.1.0]hept-3-en-1-yl]-4-methyl-4-hexenoic acid	7.272	0.0048441	2.3148	0.012684	TOFU-BEEF; TOFU-SEITAN
1,3,4-Trihydroxy-5-oxocyclohexanecarboxylic acid	7.2019	0.005036	2.2979	0.013153	SEITAN-BEEF
2,3-Dihydroxypropyl (2E)-3-(4-hydroxyphenyl)acrylate	7.1901	0.005069	2.2951	0.013205	TOFU-BEEF; TOFU-SEITAN
Helenalin	7.1655	0.0051389	2.2891	0.013327	SEITAN-BEEF; TOFU-SEITAN
Thiobutabarbital	7.1645	0.0051419	2.2889	0.013327	TOFU-BEEF; TOFU-SEITAN
2-(Trimethylammonio)ethanolate	7.1552	0.0051686	2.2866	0.013363	SEITAN-BEEF; TOFU-BEEF
1-(3-ethoxy-4-methoxyphenyl)-2-methylsulfonylethanamine	7.1464	0.0051938	2.2845	0.013395	TOFU-SEITAN
Amphetamine	7.1387	0.0052163	2.2826	0.013419	TOFU-BEEF; TOFU-SEITAN
Diethyl 1,1-cyclopentanedicarboxylate	7.0869	0.0053695	2.2701	0.013758	TOFU-BEEF; TOFU-SEITAN
EDR 176	7.0851	0.0053748	2.2696	0.013758	SEITAN-BEEF; TOFU-BEEF
N-(3-Methyl-1,1-dioxidotetrahydro-3-thiophenyl)-4-morpholinecarbothioamide	7.0727	0.0054122	2.2666	0.013803	SEITAN-BEEF; TOFU-BEEF
Methyl 3-methyl-N-{[(2-methyl-2-propanyl)oxy]carbonyl}-L-histidinate	7.0704	0.0054193	2.2661	0.013803	TOFU-BEEF; TOFU-SEITAN
3,5-Dihydroxyphenyl beta-D-glucopyranosiduronic acid	7.0591	0.0054536	2.2633	0.013856	TOFU-BEEF; TOFU-SEITAN
Glycitein	7.0102	0.0056055	2.2514	0.014207	TOFU-BEEF; TOFU-SEITAN
Boc-Ser(Bzl)-OH	6.9768	0.0057118	2.2432	0.014441	SEITAN-BEEF; TOFU-BEEF
3-Chloro-5-(methylsulfanyl)-1,2,4-triazolidine	6.9711	0.0057303	2.2418	0.014452	TOFU-BEEF
1,6-Bismaleimidoethane	6.9406	0.0058297	2.2344	0.014638	SEITAN-BEEF; TOFU-BEEF
Epirizole	6.9384	0.0058368	2.2338	0.014638	SEITAN-BEEF; TOFU-BEEF
2-[[2-(Cyclododecylamino)-2-oxoethyl]thio]acetic acid	6.9355	0.0058465	2.2331	0.014638	TOFU-BEEF; TOFU-SEITAN
Phthalic anhydride	6.8807	0.0060305	2.2196	0.015062	SEITAN-BEEF; TOFU-BEEF
3-boc-1,2,3-oxathiazolidine 2,2-dioxide	6.8453	0.006153	2.2109	0.01533	TOFU-BEEF; TOFU-SEITAN
2-[Hexanoyl(methyl)amino]ethanesulfonic acid	6.8408	0.0061686	2.2098	0.015332	TOFU-BEEF
3-[(2-Aminoethyl)(2-methoxyethyl)amino]-1,2-propanediol	6.8308	0.0062037	2.2074	0.015372	SEITAN-BEEF
Lithospermoside	6.8277	0.0062146	2.2066	0.015372	TOFU-BEEF
streptidine	6.812	0.0062706	2.2027	0.015474	TOFU-BEEF
Methyl (4S)-4-(glycoloylamino)-1-methyl-L-prolinate	6.7897	0.0063507	2.1972	0.015634	TOFU-BEEF
MFCD00276596	6.7352	0.0065513	2.1837	0.016089	TOFU-BEEF; TOFU-SEITAN
2-Methyl-2-propanyl 7-oxa-6-thia-5-azaspiro[3.4]octane-5-carboxylate 6,6-dioxide	6.7091	0.0066498	2.1772	0.016292	SEITAN-BEEF
Benzyl 4-pentynoate	6.6954	0.0067025	2.1738	0.016382	TOFU-BEEF; TOFU-SEITAN
1-BOC-4-(2-hydroxyethyl)piperazine	6.6901	0.0067228	2.1725	0.016393	SEITAN-BEEF
meprobamate	6.6822	0.0067533	2.1705	0.016428	SEITAN-BEEF; TOFU-SEITAN
MFCD01862292	6.6781	0.0067691	2.1695	0.016428	SEITAN-BEEF; TOFU-BEEF
N-(1,1-Dioxidotetrahydro-3-thiophenyl)-N-methylacetamide	6.674	0.0067852	2.1684	0.016428	SEITAN-BEEF; TOFU-BEEF
hispolon	6.6217	0.0069922	2.1554	0.01689	TOFU-BEEF; TOFU-SEITAN
5'-O-(2,2-Dimethylpropanoyl)-3'-O-(methylsulfonyl)thymidine	6.6063	0.0070548	2.1515	0.016993	TOFU-BEEF; TOFU-SEITAN
3-Aminophenol	6.6022	0.0070715	2.1505	0.016993	SEITAN-BEEF; TOFU-BEEF
BOC-GLU-OTBU	6.599	0.0070845	2.1497	0.016993	TOFU-BEEF; TOFU-SEITAN
2-ethynylpyrrole	6.5693	0.007207	2.1422	0.017246	SEITAN-BEEF; TOFU-BEEF
5-methyldeoxycytidine	6.5648	0.0072259	2.1411	0.017252	TOFU-BEEF
N-(gamma-L-glutamyl)-L-alaninol	6.5549	0.0072674	2.1386	0.017311	SEITAN-BEEF; TOFU-SEITAN
Boc-L-leucine amide	6.5478	0.0072972	2.1368	0.017341	SEITAN-BEEF
Dulcioic acid	6.5419	0.0073224	2.1353	0.017361	TOFU-BEEF
tert-Butyl 7-hydroxy-1-azaspiro[3.5]nonane-1-carboxylate	6.4667	0.0076491	2.1164	0.018094	SEITAN-BEEF; TOFU-SEITAN
N-({(2R,3S,4R,5S)-5-[2-(Cyclopropylamino)-2-oxoethyl]-3,4-dihydroxytetrahydro-2-furanyl}methyl)cyclopentanecarboxamide	6.4529	0.0077108	2.1129	0.01819	TOFU-BEEF; TOFU-SEITAN
tert-Butyl-4-(3-ethoxy-3-oxoprop-1-in-1-yl)-4-hydroxypiperidin-1-carboxylat	6.4497	0.007725	2.1121	0.01819	SEITAN-BEEF; TOFU-BEEF
Creatinine	6.4256	0.0078344	2.106	0.018378	SEITAN-BEEF; TOFU-SEITAN
HIAA	6.4242	0.0078407	2.1056	0.018378	SEITAN-BEEF; TOFU-BEEF
ETHANOLAMINE	6.4198	0.007861	2.1045	0.018384	TOFU-SEITAN
N~2~-Acetyl-L-glutamamide	6.4026	0.0079404	2.1002	0.018528	SEITAN-BEEF; TOFU-SEITAN
Skrofulein	6.3944	0.0079786	2.0981	0.018575	TOFU-BEEF; TOFU-SEITAN
MFCD27952927	6.3882	0.0080073	2.0965	0.018599	TOFU-BEEF
(2R)-Hydroxy[(5R,6S)-5-hydroxy-2-thioxo-5,6-dihydro-2H-1,3-oxazin-6-yl]acetaldehyde	6.3821	0.0080359	2.095	0.018624	SEITAN-BEEF; TOFU-BEEF
miglustat	6.3728	0.0080798	2.0926	0.018659	TOFU-BEEF
(1R,2S,4s)-4-(Aminomethyl)-4-[(2-methoxyethoxy)methyl]-1,2-cyclopentanediol	6.3712	0.0080872	2.0922	0.018659	SEITAN-BEEF; TOFU-BEEF
FG7175000	6.3634	0.0081247	2.0902	0.018703	SEITAN-BEEF
3-Ethyl-o-xylene	6.3553	0.0081633	2.0881	0.01875	TOFU-SEITAN
Glycine	6.332	0.0082754	2.0822	0.018965	TOFU-SEITAN
Muscimol	6.3139	0.0083638	2.0776	0.019125	TOFU-SEITAN
1-Cyclopentyl-5-oxo-N-(2-phenylethyl)-3-pyrrolidinecarboxamide	6.3068	0.0083991	2.0758	0.019163	SEITAN-BEEF; TOFU-BEEF
N-(1-benzothien-3-yl)acetamide	6.2941	0.008462	2.0725	0.019264	SEITAN-BEEF; TOFU-BEEF
MFCD00014931	6.2828	0.0085184	2.0696	0.01935	SEITAN-BEEF
omberacetam	6.252	0.0086746	2.0617	0.019659	SEITAN-BEEF; TOFU-BEEF
(2R,3R,4R)-5-Amino-5-oxo-1,2,3,4-pentanetetrayl tetraacetate	6.2481	0.0086946	2.0608	0.019659	SEITAN-BEEF; TOFU-BEEF
PYR-PHE-OH	6.2447	0.0087121	2.0599	0.019659	TOFU-BEEF
3-(7-Hydroxy-4-oxo-4H-chromen-2-yl)phenyl hydrogen sulfate	6.2384	0.0087445	2.0583	0.019689	TOFU-BEEF; TOFU-SEITAN
Tetralin	6.2027	0.0089308	2.0491	0.020065	TOFU-BEEF; TOFU-SEITAN
3-(4-Hydroxy-5-oxo-3-phenyl-2,5-dihydro-2-furanyl)propanoic acid	6.1873	0.0090127	2.0451	0.020205	SEITAN-BEEF; TOFU-SEITAN
1-Boc-3-(aminomethyl)piperidine	6.1685	0.0091138	2.0403	0.020387	TOFU-BEEF; TOFU-SEITAN
2-[2-(Hydroxymethyl)-1-piperidinyl]-1-(2-thienyl)ethanone	6.1395	0.0092722	2.0328	0.020696	SEITAN-BEEF; TOFU-BEEF
Indole	6.0886	0.0095577	2.0196	0.021288	SEITAN-BEEF
TAA	6.0359	0.0098634	2.006	0.021921	TOFU-BEEF; TOFU-SEITAN
3,4-Dihydroxyphenylglycol	6.0291	0.0099037	2.0042	0.021963	SEITAN-BEEF; TOFU-BEEF
Nicotinamide	6.0057	0.010043	1.9981	0.022225	SEITAN-BEEF; TOFU-SEITAN
N-(2-Furylmethyl)-2-methoxy-5-sulfamoylbenzamide	5.9932	0.010119	1.9949	0.022345	TOFU-BEEF
1-Acetyl-2-piperidineacetic Acid	5.9829	0.010181	1.9922	0.022434	SEITAN-BEEF; TOFU-SEITAN
1-tert-Butyl-2-methylpiperazin-1,2-dicarboxylat	5.979	0.010206	1.9912	0.022439	SEITAN-BEEF; TOFU-SEITAN
CHEMBRDG-BB 6138582	5.9303	0.010509	1.9784	0.023057	TOFU-BEEF; TOFU-SEITAN
trans-geranic acid	5.9147	0.010609	1.9743	0.023226	SEITAN-BEEF
1,3,5-Norcaratriene	5.9105	0.010635	1.9733	0.023235	TOFU-SEITAN
Methyl 1-[(methylsulfonyl)amino]cyclohexanecarboxylate	5.8377	0.011114	1.9541	0.02423	TOFU-SEITAN
Di-tert-butyl dicarbonate	5.8082	0.011315	1.9463	0.024577	TOFU-BEEF
ethyl 3-(1-methanesulfonyl-3,5-dimethylpyrazol-4-yl)propanoate	5.8073	0.011321	1.9461	0.024577	SEITAN-BEEF; TOFU-SEITAN
1-Boc-4-piperidylacetic acid	5.801	0.011365	1.9444	0.02462	SEITAN-BEEF; TOFU-BEEF
N-Boc-L-valine	5.7816	0.0115	1.9393	0.02486	TOFU-BEEF; TOFU-SEITAN
6-(Hydroxyamino)-1-hexanol	5.7756	0.011542	1.9377	0.024898	TOFU-BEEF; TOFU-SEITAN
Dimethyl 4-(3-methoxy-3-oxopropyl)-4-nitroheptanedioate	5.7623	0.011636	1.9342	0.025049	TOFU-BEEF
BOC-ILE-OH	5.7495	0.011727	1.9308	0.025192	TOFU-BEEF; TOFU-SEITAN
Methyl 11-(2-methoxy-2-oxoethyl)-2,2-dimethyl-4,7,10-trioxo-3-oxa-5,8,11-triazatridecan-13-oate (non-preferred name)	5.7278	0.011883	1.9251	0.025475	SEITAN-BEEF
Leu-Gly-Gly	5.6986	0.012098	1.9173	0.02588	SEITAN-BEEF
Cycloheptene	5.6505	0.01246	1.9045	0.0266	TOFU-SEITAN
Dimethyl 1,4-cyclohexanedicarboxylate	5.6282	0.012632	1.8985	0.026911	TOFU-BEEF; TOFU-SEITAN
N-Butyl-N-ethyl-4-methoxy-3-nitrobenzamide	5.5811	0.013004	1.8859	0.027606	TOFU-SEITAN
MFCD00236760	5.5801	0.013012	1.8857	0.027606	SEITAN-BEEF
4-{[(3,5-Dimethoxybenzyl)oxy]methyl}-1-(methylsulfonyl)piperidine	5.5668	0.013119	1.8821	0.027776	TOFU-BEEF; TOFU-SEITAN
5-Ethynyl-2-furaldehyde	5.556	0.013207	1.8792	0.027905	SEITAN-BEEF; TOFU-SEITAN
tert-butyl 1,3-dioxo-2,8-diazaspiro[4.5]decane-8-carboxylate	5.514	0.013555	1.8679	0.028533	TOFU-SEITAN
Nipam	5.5135	0.013559	1.8678	0.028533	TOFU-BEEF; TOFU-SEITAN
Metirosine	5.4892	0.013766	1.8612	0.028908	TOFU-SEITAN
5-{[3-(4-Morpholinyl)propyl]amino}-5-oxopentanoic acid	5.4824	0.013823	1.8594	0.02897	TOFU-SEITAN
Sedanolide	5.4748	0.013889	1.8573	0.029048	SEITAN-BEEF; TOFU-SEITAN
1-Benzofuran-2-carbonitrile	5.4667	0.013959	1.8551	0.029121	TOFU-SEITAN
MFCD01176589	5.4643	0.01398	1.8545	0.029121	TOFU-BEEF
Maleanil	5.43	0.014282	1.8452	0.029688	SEITAN-BEEF; TOFU-BEEF
4-Nitrophenyl butyrate	5.3957	0.014591	1.8359	0.03027	SEITAN-BEEF
1-Boc-piperidine-3-carbonitrile	5.3897	0.014646	1.8343	0.030323	TOFU-BEEF; TOFU-SEITAN
UQ1355000	5.3568	0.014951	1.8253	0.030893	TOFU-SEITAN
Phenylethyl alcohol	5.3298	0.015206	1.818	0.031356	TOFU-SEITAN
Pirbuterol	5.2644	0.015845	1.8001	0.032592	TOFU-SEITAN
(3-(O-Tolyl)isoxazol-5-yl)methanol	5.2621	0.015869	1.7995	0.032592	SEITAN-BEEF; TOFU-BEEF
2-Isopropylphenyl hydroperoxide	5.2063	0.016438	1.7842	0.033695	TOFU-BEEF; TOFU-SEITAN
2,3-Dihydroxypropyl 2-[(5Z,8Z,11Z,14Z)-5,8,11,14-icosatetraenoylamino]ethyl hydrogen phosphate	5.1978	0.016527	1.7818	0.033811	TOFU-SEITAN
N-Benzyl-4-sulfamoylbenzamide	5.1693	0.016828	1.774	0.034358	TOFU-BEEF
epsilon-Caprolactone	5.1289	0.017266	1.7628	0.035182	TOFU-SEITAN
Boc-L-Leucinol	5.1184	0.017383	1.7599	0.035317	TOFU-SEITAN
MFCD00013237	5.1167	0.017401	1.7594	0.035317	TOFU-SEITAN
1,3,5-Cycloheptanetrione	5.1116	0.017458	1.758	0.035363	SEITAN-BEEF; TOFU-BEEF
9-methyl-6-nitro-2,3,4,9-tetrahydro-carbazol-1-one	5.0687	0.017943	1.7461	0.036273	SEITAN-BEEF; TOFU-BEEF
trans-beta-Nitrostyrene	5.0175	0.018542	1.7319	0.03741	SEITAN-BEEF
5-Carboxy-2,4-dimethyl-1H-pyrrole-3-propanoic acid	5.0033	0.018711	1.7279	0.037679	TOFU-BEEF
4-({[(2S,3R)-2-Vinyltetrahydro-3-furanyl]carbamoyl}amino)butanoic acid	4.9893	0.018881	1.724	0.037947	TOFU-BEEF; TOFU-SEITAN
1-(2,5-Dioxo-1-pyrrolidinyl) 5-methyl N-{[(2-methyl-2-propanyl)oxy]carbonyl}-L-glutamate	4.9809	0.018983	1.7216	0.038076	TOFU-BEEF; TOFU-SEITAN
5-Methyl-1-pentofuranosyl-2,4(1H,3H)-pyrimidinedione	4.9334	0.019573	1.7083	0.039185	TOFU-BEEF
N-(2,2-Dimethoxyethyl)-N-methyl-4-nitrobenzamide	4.9298	0.019619	1.7073	0.0392	SEITAN-BEEF; TOFU-SEITAN
Desthiobiotin	4.9191	0.019755	1.7043	0.039333	TOFU-BEEF; TOFU-SEITAN
tert-Butyl 4-[(5-nitropyridin-2-yl)oxy]piperidine-1-carboxylate	4.9186	0.019762	1.7042	0.039333	SEITAN-BEEF; TOFU-SEITAN
2-Methyl-2-propanyl {[1-(2-hydroxyethyl)-2-piperidinyl]methyl}carbamate	4.9047	0.01994	1.7003	0.039611	TOFU-BEEF; TOFU-SEITAN
3-Amino-N-(4-methoxyphenyl)benzamide	4.8665	0.02044	1.6895	0.040526	TOFU-SEITAN
6-Methyl[1,2,4]triazolo[4,3-b]pyridazin-8-ol	4.8175	0.021102	1.6757	0.041758	TOFU-SEITAN
(3E)-N-sec-Butyl-3-({[(2-methoxyethyl)amino](oxo)acetyl}hydrazono)butanamide	4.7922	0.021453	1.6685	0.04237	SEITAN-BEEF; TOFU-SEITAN
Mesitylethylene	4.7873	0.021522	1.6671	0.042426	TOFU-SEITAN
Cyclopentadiene	4.7605	0.021901	1.6595	0.04309	TOFU-BEEF; TOFU-SEITAN
tert-butyl 4-(hydrazinecarbonyl)piperazine-1-carboxylate	4.752	0.022023	1.6571	0.043248	TOFU-SEITAN
tert-butyl N-(8-hydroxyoctyl)carbamate	4.7349	0.022272	1.6522	0.043654	TOFU-BEEF
butoctamide	4.7244	0.022425	1.6493	0.043869	SEITAN-BEEF
N-(2-Methyl-4-nitro-1-naphthyl)acetamide	4.6658	0.023307	1.6325	0.045508	SEITAN-BEEF
N6-threonylcarbamoyladenosine	4.6334	0.023809	1.6233	0.0464	TOFU-SEITAN
N-Acetyl-S-(4-hydroxy-2-buten-1-yl)-	4.6168	0.024071	1.6185	0.046789	TOFU-SEITAN
2-Carbethoxycyclopentanone	4.6133	0.024127	1.6175	0.046789	TOFU-SEITAN
N~4~-(5-Chloro-2-hydrazino-4-pyrimidinyl)-N~1~,N~1~-diethyl-1,4-pentanediamine	4.6122	0.024145	1.6172	0.046789	TOFU-BEEF
Pancratistatin	4.5982	0.024369	1.6132	0.047135	SEITAN-BEEF
Cysteine	4.5941	0.024436	1.612	0.047176	SEITAN-BEEF
N~2~-[4-(Ethylamino)-6-methoxy-1,3,5-triazin-2-yl]glycinamide	4.5645	0.02492	1.6035	0.048019	SEITAN-BEEF
Boc-Dap	4.5449	0.025247	1.5978	0.04856	TOFU-SEITAN
N-Acetyl-L-cysteine	4.5266	0.025556	1.5925	0.049062	SEITAN-BEEF
N-(2-Methoxycyclopentyl)-1-(methylsulfonyl)cyclobutanecarboxamide	4.5215	0.025642	1.591	0.049135	TOFU-BEEF; TOFU-SEITAN
1-Adamantanol	4.5173	0.025714	1.5898	0.049182	TOFU-SEITAN
